# Supplementary material for: (5-Bromo-2-methyl­phen­yl)(4-eth­oxy­phen­yl)methanone
Source: Acta Crystallogr Sect E Struct Rep Online. 2010 Jul 17;66(Pt 8):o2038. doi: 10.1107/S1600536810027327 (PMC3007335; doi:10.1107/S1600536810027327)
Supplement: Supplementary file 1 [file e-66-o2038-sup1.cif]

##############################################################################
###                                                                        ###
###        Electronic paper (Acta Crystallographica Section E)             ###
###                                                                        ###
##############################################################################
#                                                                            #
# This CIF contains the data in a paper accepted for publication in Acta     #
# Crystallographica Section E. It conforms to the requirements of Notes      #
# for Authors for Section E, and has been peer reviewed under the auspices   #
# of the IUCr Commission on Journals.                                        #
#                                                                            #
# Full details of the Crystallographic Information File format               #
# are given in the paper "The Crystallographic Information File (CIF):       #
# a New Standard Archive File for Crystallography" by S. R. Hall, F. H.      #
# Allen and I. D. Brown [Acta Cryst. (1991), A47, 655-685].                  #
#                                                                            #
# The current version of the core CIF dictionary is obtainable from          #
# ftp://ftp.iucr.org/pub/cif_core.dic. The current version number is 2.4.    #
#                                                                            #
# Software is freely available for graphical display of the structure(s) in  #
# this CIF.  For information consult the CIF home page http://www.iucr.org/  #
# cif/home.html                                                              #
#                                                                            #
# This file may be used for bona fide research purposes within the           #
# scientific community so long as proper attribution is given to the journal # 
# article from which it was obtained.                                        #
#                                                                            #
##############################################################################
                                             
data_I
_audit_creation_method     SHELXL-97
_chemical_name_systematic
;
(5-Bromo-2-methylphenyl)(4-ethoxyphenyl)methanone
;
_chemical_name_common     ?
_chemical_formula_moiety     'C16 H15 Br O2'
_chemical_formula_sum     'C16 H15 Br O2'
_chemical_formula_iupac     'C16 H15 Br O2'
_chemical_formula_weight     319.19
_chemical_melting_point     ?
_symmetry_cell_setting     orthorhombic
_symmetry_space_group_name_H-M     'P b c a'
_symmetry_space_group_name_Hall     '-P 2ac 2ab'
loop_
    _symmetry_equiv_pos_as_xyz
    'x, y, z'
    '-x+1/2, -y, z+1/2'
    '-x, y+1/2, -z+1/2'
    'x+1/2, -y+1/2, -z'
    '-x, -y, -z'
    'x-1/2, y, -z-1/2'
    'x, -y-1/2, z-1/2'
    '-x-1/2, y-1/2, z'
_cell_length_a     9.5730(19)
_cell_length_b     13.188(3)
_cell_length_c     22.205(4)
_cell_angle_alpha     90.00
_cell_angle_beta     90.00
_cell_angle_gamma     90.00
_cell_volume     2803.4(10)
_cell_formula_units_Z     8
_cell_measurement_reflns_used     6268
_cell_measurement_theta_min     2.128
_cell_measurement_theta_max     27.863
_cell_measurement_temperature     113(2)
_exptl_crystal_description     block
_exptl_crystal_colour     colorless
_exptl_crystal_size_max     0.30
_exptl_crystal_size_mid     0.20
_exptl_crystal_size_min     0.16
_exptl_crystal_density_diffrn     1.513
_exptl_crystal_density_meas     ?
_exptl_crystal_density_method     'not measured'
_exptl_crystal_F_000     1296
_exptl_absorpt_coefficient_mu     2.927
_exptl_absorpt_correction_type     multi-scan
_exptl_absorpt_process_details     '(crystalclear; Rigaku, 2005)'
_exptl_absorpt_correction_T_min     0.4738
_exptl_absorpt_correction_T_max     0.6516
_exptl_special_details
;
;
_diffrn_ambient_temperature     113(2)
_diffrn_radiation_type     MoK\a
_diffrn_radiation_wavelength     0.71073
_diffrn_radiation_source     'rotating anode'
_diffrn_radiation_monochromator     confocal
_diffrn_measurement_device_type     'Rigaku Saturn CCD area-detector'
_diffrn_measurement_method     '\w and \f scans'
_diffrn_detector_area_resol_mean     7.31
_diffrn_reflns_number     17506
_diffrn_reflns_av_R_equivalents     0.0439
_diffrn_reflns_av_sigmaI/netI     0.0301
_diffrn_reflns_theta_min     1.83
_diffrn_reflns_theta_max     25.02
_diffrn_reflns_theta_full     25.02
_diffrn_measured_fraction_theta_max     1.000
_diffrn_measured_fraction_theta_full     1.000
_diffrn_reflns_limit_h_min     -11
_diffrn_reflns_limit_h_max     10
_diffrn_reflns_limit_k_min     -15
_diffrn_reflns_limit_k_max     15
_diffrn_reflns_limit_l_min     -26
_diffrn_reflns_limit_l_max     19
_diffrn_standards_number     0
_diffrn_standards_interval_count     0
_diffrn_standards_interval_time     0
_diffrn_standards_decay_%     0
_refine_special_details
;
Refinement of <i>F</i>^2^ against ALL reflections. The weighted <i>R</i>-factor
<i>wR</i> and goodness of fit <i>S</i> are based on <i>F</i>^2^, conventional
<i>R</i>-factors <i>R</i> are based on <i>F</i>, with <i>F</i> set to zero for
negative <i>F</i>^2^. The threshold expression of <i>F</i>^2^ >
\s(<i>F</i>^2^) is used only for calculating <i>R</i>-factors(gt) <i>etc</i>.
and is not relevant to the choice of reflections for refinement.
<i>R</i>-factors based on <i>F</i>^2^ are statistically about twice as large
as those based on <i>F</i>, and <i>R</i>- factors based on ALL data will be
even larger.
;
_reflns_number_total     2479
_reflns_number_gt     2133
_reflns_threshold_expression     I>2\s(I)
_refine_ls_structure_factor_coef     Fsqd
_refine_ls_matrix_type     full
_refine_ls_R_factor_all     0.0481
_refine_ls_R_factor_gt     0.0407
_refine_ls_wR_factor_gt     0.1018
_refine_ls_wR_factor_ref     0.1067
_refine_ls_goodness_of_fit_ref     1.096
_refine_ls_restrained_S_all     1.096
_refine_ls_number_reflns     2479
_refine_ls_number_parameters     175
_refine_ls_number_restraints     0
_refine_ls_hydrogen_treatment     constr
_refine_ls_weighting_scheme     calc
_refine_ls_weighting_details
         'calc w=1/[\s^2^(Fo^2^)+(0.0598P)^2^+1.3319P] where P=(Fo^2^+2Fc^2^)/3'
_atom_sites_solution_hydrogens     geom
_atom_sites_solution_primary     direct
_atom_sites_solution_secondary     difmap
_refine_ls_shift/su_max     0.004
_refine_ls_shift/su_mean     0.001
_refine_diff_density_max     0.844
_refine_diff_density_min     -0.568
_refine_ls_extinction_method     'SHELXTL (Sheldrick, 2008)'
_refine_ls_extinction_coef     0.0120(8)
_refine_ls_extinction_expression
                                  'Fc^*^=kFc[1+0.001xFc^2^\l^3^/sin(2\q)]^-1/4^'
loop_
    _atom_type_symbol
    _atom_type_description
    _atom_type_scat_dispersion_real
    _atom_type_scat_dispersion_imag
    _atom_type_scat_source
    'C' 'C' 0.0033 0.0016
                         'International Tables Vol C Tables 4.2.6.8 and 6.1.1.4'
    'H' 'H' 0.0000 0.0000
                         'International Tables Vol C Tables 4.2.6.8 and 6.1.1.4'
    'O' 'O' 0.0106 0.0060
                         'International Tables Vol C Tables 4.2.6.8 and 6.1.1.4'
    'Br' 'Br' -0.2901 2.4595
                         'International Tables Vol C Tables 4.2.6.8 and 6.1.1.4'
_computing_data_collection     'CrystalClear (Rigaku, 2005)'
_computing_cell_refinement     'CrystalClear (Rigaku, 2005)'
_computing_data_reduction     'CrystalClear (Rigaku, 2005)'
_computing_structure_solution     'SHELXTL (Sheldrick, 2008)'
_computing_structure_refinement     'SHELXTL (Sheldrick, 2008)'
_computing_molecular_graphics     'SHELXTL (Sheldrick, 2008)'
_computing_publication_material     'SHELXTL (Sheldrick, 2008)'
loop_
    _atom_site_type_symbol
    _atom_site_label
    _atom_site_fract_x
    _atom_site_fract_y
    _atom_site_fract_z
    _atom_site_U_iso_or_equiv
    _atom_site_adp_type
    _atom_site_calc_flag
    _atom_site_refinement_flags
    _atom_site_occupancy
    _atom_site_disorder_assembly
    _atom_site_disorder_group
    Br Br1 -0.00393(3) 0.34535(2) 0.307507(13) 0.03274(18) Uani d . 1 . .
    O O1 0.0807(2) 0.03567(15) 0.10091(9) 0.0353(5) Uani d . 1 . .
    O O2 0.1222(2) 0.43270(15) -0.05895(8) 0.0322(5) Uani d . 1 . .
    C C1 0.3438(3) 0.0117(2) 0.18087(13) 0.0354(7) Uani d . 1 . .
    H H1A 0.4351 0.0104 0.2009 0.053 Uiso calc R 1 . .
    H H1B 0.3562 0.0299 0.1384 0.053 Uiso calc R 1 . .
    H H1C 0.3005 -0.0555 0.1836 0.053 Uiso calc R 1 . .
    C C2 0.2512(3) 0.08893(19) 0.21113(13) 0.0259(6) Uani d . 1 . .
    C C3 0.2670(3) 0.1078(2) 0.27228(13) 0.0286(6) Uani d . 1 . .
    H H3 0.3328 0.0691 0.2946 0.034 Uiso calc R 1 . .
    C C4 0.1895(3) 0.1816(2) 0.30181(12) 0.0303(7) Uani d . 1 . .
    H H4 0.1999 0.1921 0.3439 0.036 Uiso calc R 1 . .
    C C5 0.0968(3) 0.2395(2) 0.26867(11) 0.0269(6) Uani d . 1 . .
    C C6 0.0771(3) 0.2229(2) 0.20780(12) 0.0264(6) Uani d . 1 . .
    H H6 0.0129 0.2633 0.1857 0.032 Uiso calc R 1 . .
    C C7 0.1528(3) 0.1459(2) 0.17905(12) 0.0255(6) Uani d . 1 . .
    C C8 0.1169(3) 0.1222(2) 0.11452(12) 0.0267(6) Uani d . 1 . .
    C C9 0.1212(3) 0.2048(2) 0.06972(11) 0.0246(6) Uani d . 1 . .
    C C10 0.2006(3) 0.2915(2) 0.07938(11) 0.0256(6) Uani d . 1 . .
    H H10 0.2518 0.2979 0.1158 0.031 Uiso calc R 1 . .
    C C11 0.2069(3) 0.3687(2) 0.03726(11) 0.0250(6) Uani d . 1 . .
    H H11 0.2634 0.4268 0.0442 0.030 Uiso calc R 1 . .
    C C12 0.1289(3) 0.3597(2) -0.01543(12) 0.0267(6) Uani d . 1 . .
    C C13 0.0496(3) 0.2727(2) -0.02606(12) 0.0308(7) Uani d . 1 . .
    H H13 -0.0032 0.2668 -0.0621 0.037 Uiso calc R 1 . .
    C C14 0.0480(3) 0.1956(2) 0.01559(12) 0.0294(6) Uani d . 1 . .
    H H14 -0.0034 0.1356 0.0075 0.035 Uiso calc R 1 . .
    C C15 0.2006(3) 0.5248(2) -0.04965(13) 0.0334(7) Uani d . 1 . .
    H H15A 0.3020 0.5102 -0.0497 0.040 Uiso calc R 1 . .
    H H15B 0.1756 0.5557 -0.0105 0.040 Uiso calc R 1 . .
    C C16 0.1645(3) 0.5955(2) -0.10032(13) 0.0364(7) Uani d . 1 . .
    H H16A 0.1906 0.5644 -0.1388 0.055 Uiso calc R 1 . .
    H H16B 0.2154 0.6594 -0.0952 0.055 Uiso calc R 1 . .
    H H16C 0.0638 0.6090 -0.1000 0.055 Uiso calc R 1 . .
loop_
    _atom_site_aniso_label
    _atom_site_aniso_U_11
    _atom_site_aniso_U_22
    _atom_site_aniso_U_33
    _atom_site_aniso_U_12
    _atom_site_aniso_U_13
    _atom_site_aniso_U_23
    Br1 0.0346(3) 0.0327(3) 0.0309(3) 0.00282(11) 0.01170(11) -0.00058(11)
    O1 0.0412(13) 0.0268(11) 0.0379(11) -0.0026(9) -0.0050(9) -0.0040(8)
    O2 0.0373(12) 0.0317(12) 0.0276(10) -0.0050(9) -0.0020(8) 0.0032(8)
    C1 0.0350(17) 0.0322(18) 0.0390(16) 0.0046(14) -0.0043(13) -0.0038(13)
    C2 0.0237(15) 0.0226(15) 0.0314(15) -0.0026(12) -0.0001(11) 0.0005(11)
    C3 0.0281(16) 0.0264(16) 0.0314(15) 0.0010(12) -0.0050(11) 0.0036(11)
    C4 0.0317(16) 0.0343(16) 0.0248(14) -0.0063(13) 0.0020(11) 0.0019(11)
    C5 0.0265(15) 0.0269(15) 0.0273(14) -0.0050(12) 0.0061(11) 0.0013(11)
    C6 0.0209(14) 0.0275(15) 0.0307(14) 0.0008(11) 0.0022(11) 0.0026(11)
    C7 0.0225(15) 0.0246(16) 0.0293(14) -0.0032(11) -0.0001(11) -0.0010(10)
    C8 0.0180(14) 0.0304(16) 0.0318(15) 0.0022(11) 0.0000(10) -0.0044(13)
    C9 0.0207(14) 0.0278(15) 0.0254(14) 0.0031(11) -0.0018(10) -0.0037(11)
    C10 0.0197(14) 0.0326(16) 0.0245(13) 0.0032(12) -0.0018(10) -0.0054(11)
    C11 0.0199(14) 0.0273(14) 0.0278(14) -0.0022(11) 0.0023(10) -0.0060(11)
    C12 0.0245(15) 0.0302(16) 0.0254(14) 0.0011(12) 0.0029(11) 0.0004(11)
    C13 0.0298(16) 0.0361(18) 0.0266(15) -0.0041(13) -0.0052(12) -0.0055(12)
    C14 0.0253(15) 0.0309(16) 0.0321(16) -0.0037(13) -0.0017(12) -0.0033(12)
    C15 0.0311(16) 0.0324(17) 0.0367(16) -0.0045(13) 0.0001(12) 0.0007(12)
    C16 0.0335(17) 0.0361(18) 0.0397(16) -0.0011(13) 0.0051(13) 0.0063(13)
_geom_special_details
;
All e.s.d.'s (except the e.s.d. in the dihedral angle between two l.s. planes)
are estimated using the full covariance matrix. The cell e.s.d.'s are taken
into account individually in the estimation of e.s.d.'s in distances, angles
and torsion angles; correlations between e.s.d.'s in cell parameters are only
used when they are defined by crystal symmetry. An approximate (isotropic)
treatment of cell e.s.d.'s is used for estimating e.s.d.'s involving l.s.
planes.
;
loop_
    _geom_bond_atom_site_label_1
    _geom_bond_atom_site_label_2
    _geom_bond_site_symmetry_2
    _geom_bond_distance
    _geom_bond_publ_flag
    Br1 C5 . 1.903(3) ?
    O1 C8 . 1.230(3) ?
    O2 C12 . 1.365(3) ?
    O2 C15 . 1.442(3) ?
    C1 C2 . 1.509(4) ?
    C1 H1A . 0.9800 ?
    C1 H1B . 0.9800 ?
    C1 H1C . 0.9800 ?
    C2 C3 . 1.389(4) ?
    C2 C7 . 1.400(4) ?
    C3 C4 . 1.388(4) ?
    C3 H3 . 0.9500 ?
    C4 C5 . 1.382(4) ?
    C4 H4 . 0.9500 ?
    C5 C6 . 1.382(4) ?
    C6 C7 . 1.401(4) ?
    C6 H6 . 0.9500 ?
    C7 C8 . 1.506(4) ?
    C8 C9 . 1.475(4) ?
    C9 C10 . 1.389(4) ?
    C9 C14 . 1.397(4) ?
    C10 C11 . 1.385(4) ?
    C10 H10 . 0.9500 ?
    C11 C12 . 1.393(4) ?
    C11 H11 . 0.9500 ?
    C12 C13 . 1.396(4) ?
    C13 C14 . 1.374(4) ?
    C13 H13 . 0.9500 ?
    C14 H14 . 0.9500 ?
    C15 C16 . 1.502(4) ?
    C15 H15A . 0.9900 ?
    C15 H15B . 0.9900 ?
    C16 H16A . 0.9800 ?
    C16 H16B . 0.9800 ?
    C16 H16C . 0.9800 ?
loop_
    _geom_angle_atom_site_label_1
    _geom_angle_atom_site_label_2
    _geom_angle_atom_site_label_3
    _geom_angle_site_symmetry_1
    _geom_angle_site_symmetry_3
    _geom_angle
    _geom_angle_publ_flag
    C12 O2 C15 . . 117.9(2) ?
    C2 C1 H1A . . 109.5 ?
    C2 C1 H1B . . 109.5 ?
    H1A C1 H1B . . 109.5 ?
    C2 C1 H1C . . 109.5 ?
    H1A C1 H1C . . 109.5 ?
    H1B C1 H1C . . 109.5 ?
    C3 C2 C7 . . 118.3(2) ?
    C3 C2 C1 . . 119.5(2) ?
    C7 C2 C1 . . 122.1(3) ?
    C2 C3 C4 . . 122.0(3) ?
    C2 C3 H3 . . 119.0 ?
    C4 C3 H3 . . 119.0 ?
    C5 C4 C3 . . 118.6(2) ?
    C5 C4 H4 . . 120.7 ?
    C3 C4 H4 . . 120.7 ?
    C6 C5 C4 . . 121.4(3) ?
    C6 C5 Br1 . . 119.3(2) ?
    C4 C5 Br1 . . 119.3(2) ?
    C5 C6 C7 . . 119.3(3) ?
    C5 C6 H6 . . 120.4 ?
    C7 C6 H6 . . 120.4 ?
    C2 C7 C6 . . 120.4(3) ?
    C2 C7 C8 . . 121.7(2) ?
    C6 C7 C8 . . 117.8(2) ?
    O1 C8 C9 . . 121.8(2) ?
    O1 C8 C7 . . 119.4(2) ?
    C9 C8 C7 . . 118.8(2) ?
    C10 C9 C14 . . 118.6(3) ?
    C10 C9 C8 . . 121.2(2) ?
    C14 C9 C8 . . 120.2(2) ?
    C11 C10 C9 . . 121.7(2) ?
    C11 C10 H10 . . 119.2 ?
    C9 C10 H10 . . 119.2 ?
    C10 C11 C12 . . 118.8(3) ?
    C10 C11 H11 . . 120.6 ?
    C12 C11 H11 . . 120.6 ?
    O2 C12 C11 . . 124.0(2) ?
    O2 C12 C13 . . 115.7(2) ?
    C11 C12 C13 . . 120.2(2) ?
    C14 C13 C12 . . 120.0(3) ?
    C14 C13 H13 . . 120.0 ?
    C12 C13 H13 . . 120.0 ?
    C13 C14 C9 . . 120.6(3) ?
    C13 C14 H14 . . 119.7 ?
    C9 C14 H14 . . 119.7 ?
    O2 C15 C16 . . 107.2(2) ?
    O2 C15 H15A . . 110.3 ?
    C16 C15 H15A . . 110.3 ?
    O2 C15 H15B . . 110.3 ?
    C16 C15 H15B . . 110.3 ?
    H15A C15 H15B . . 108.5 ?
    C15 C16 H16A . . 109.5 ?
    C15 C16 H16B . . 109.5 ?
    H16A C16 H16B . . 109.5 ?
    C15 C16 H16C . . 109.5 ?
    H16A C16 H16C . . 109.5 ?
    H16B C16 H16C . . 109.5 ?
loop_
    _geom_torsion_atom_site_label_1
    _geom_torsion_atom_site_label_2
    _geom_torsion_atom_site_label_3
    _geom_torsion_atom_site_label_4
    _geom_torsion_site_symmetry_1
    _geom_torsion_site_symmetry_2
    _geom_torsion_site_symmetry_3
    _geom_torsion_site_symmetry_4
    _geom_torsion
    _geom_torsion_publ_flag
    C7 C2 C3 C4 . . . . -0.7(4) ?
    C1 C2 C3 C4 . . . . 176.7(3) ?
    C2 C3 C4 C5 . . . . -1.8(4) ?
    C3 C4 C5 C6 . . . . 2.2(4) ?
    C3 C4 C5 Br1 . . . . -177.0(2) ?
    C4 C5 C6 C7 . . . . -0.1(4) ?
    Br1 C5 C6 C7 . . . . 179.1(2) ?
    C3 C2 C7 C6 . . . . 2.8(4) ?
    C1 C2 C7 C6 . . . . -174.6(3) ?
    C3 C2 C7 C8 . . . . -172.7(2) ?
    C1 C2 C7 C8 . . . . 10.0(4) ?
    C5 C6 C7 C2 . . . . -2.4(4) ?
    C5 C6 C7 C8 . . . . 173.2(2) ?
    C2 C7 C8 O1 . . . . 53.5(4) ?
    C6 C7 C8 O1 . . . . -122.1(3) ?
    C2 C7 C8 C9 . . . . -128.8(3) ?
    C6 C7 C8 C9 . . . . 55.6(3) ?
    O1 C8 C9 C10 . . . . -159.8(3) ?
    C7 C8 C9 C10 . . . . 22.6(4) ?
    O1 C8 C9 C14 . . . . 18.3(4) ?
    C7 C8 C9 C14 . . . . -159.3(3) ?
    C14 C9 C10 C11 . . . . 0.9(4) ?
    C8 C9 C10 C11 . . . . 179.0(2) ?
    C9 C10 C11 C12 . . . . 1.5(4) ?
    C15 O2 C12 C11 . . . . -0.1(4) ?
    C15 O2 C12 C13 . . . . 179.1(2) ?
    C10 C11 C12 O2 . . . . 177.1(2) ?
    C10 C11 C12 C13 . . . . -2.0(4) ?
    O2 C12 C13 C14 . . . . -179.0(3) ?
    C11 C12 C13 C14 . . . . 0.2(4) ?
    C12 C13 C14 C9 . . . . 2.2(4) ?
    C10 C9 C14 C13 . . . . -2.8(4) ?
    C8 C9 C14 C13 . . . . 179.1(3) ?
    C12 O2 C15 C16 . . . . -174.5(2) ?
loop_
    _geom_hbond_atom_site_label_D
    _geom_hbond_atom_site_label_H
    _geom_hbond_atom_site_label_A
    _geom_hbond_site_symmetry_A
    _geom_hbond_distance_DH
    _geom_hbond_distance_HA
    _geom_hbond_distance_DA
    _geom_hbond_angle_DHA
    C11 H11 O1 8_665 0.95 2.42 3.313(3) 155.8
data_global
_journal_date_recd_electronic     2010-07-07
_journal_date_accepted     2010-07-09
_journal_name_full     'Acta Crystallographica, Section E'
_journal_year     2010
_journal_volume     66
_journal_issue      8
_journal_page_first     o2038
_journal_page_last     o2038
_journal_paper_category     QO
_journal_coeditor_code     RZ2475
_publ_contact_author_name     'Wei-Ren Xu'
_publ_contact_author_address
;
School of Pharmacy,
Tianjin Medical University,
Tianjin 300070,
People's Republic of China
Tianjin Key Laboratory of Molecular Design and Drug Discovery,
Tianjin Institute of Pharmaceutical Research,
Tianjin 300193,
People's Republic of China
;
_publ_contact_author_email     'weirun_xu@yahoo.cn'
_publ_contact_author_fax     '+86(0)22-23542014'
_publ_contact_author_phone     '+86(0)22-23542014'
_publ_section_title
;
(5-Bromo-2-methylphenyl)(4-ethoxyphenyl)methanone
;
loop_
    _publ_author_name
    _publ_author_footnote
    _publ_author_address
    'Yong-Heng Shi' .
;
Tianjin Key Laboratory of Molecular Design and Drug Discovery
Tianjin Institute of Pharmaceutical Research
Tianjin 300193
People's Republic of China
;
    'Gui-Long Zhao' .
;
Tianjin Key Laboratory of Molecular Design and Drug Discovery
Tianjin Institute of Pharmaceutical Research
Tianjin 300193
People's Republic of China
;
    'Hua Shao' .
;
Tianjin Key Laboratory of Molecular Design and Drug Discovery
Tianjin Institute of Pharmaceutical Research
Tianjin 300193
People's Republic of China
;
    'Wei Liu' .
;
Tianjin Key Laboratory of Molecular Design and Drug Discovery
Tianjin Institute of Pharmaceutical Research
Tianjin 300193
People's Republic of China
;
    'Wei-Ren Xu' .
;
School of Pharmacy
Tianjin Medical University
Tianjin 300070
People's Republic of China
Tianjin Key Laboratory of Molecular Design and Drug Discovery
Tianjin Institute of Pharmaceutical Research
Tianjin 300193
People's Republic of China
;
