# Supplementary material for: (5-Bromo-2-methyl­phen­yl)(4-eth­oxy­phen­yl)methanone
Source: Acta Crystallogr Sect E Struct Rep Online. 2010 Jul 17;66(Pt 8):o2038. doi: 10.1107/S1600536810027327 (PMC3007335; doi:10.1107/S1600536810027327)
Supplement: Supplementary file 2 [file e-66-o2038-Isup2.hkl]

# 
# h,k,l, Fc-squared, Fo-squared, sigma(Fo-squared) and status flag 
# 
data_I
_shelx_title ' shelxl in Pbca' 
_shelx_refln_list_code          4 
_shelx_F_calc_maximum      306.05 
_exptl_crystal_F_000      1296.00 
_reflns_d_resolution_high  0.8403 
 
loop_ 
 _symmetry_equiv_pos_as_xyz 
 'x, y, z' 
 '-x+1/2, -y, z+1/2' 
 '-x, y+1/2, -z+1/2' 
 'x+1/2, -y+1/2, -z' 
 '-x, -y, -z' 
 'x-1/2, y, -z-1/2' 
 'x, -y-1/2, z-1/2' 
 '-x-1/2, y-1/2, z' 
 
_cell_length_a     9.5730 
_cell_length_b    13.1882 
_cell_length_c    22.2049 
_cell_angle_alpha  90.000 
_cell_angle_beta   90.000 
_cell_angle_gamma  90.000 
 
_shelx_F_squared_multiplier     1.000 
 
loop_ 
 _refln_index_h 
 _refln_index_k 
 _refln_index_l 
 _refln_F_squared_calc 
 _refln_F_squared_meas 
 _refln_F_squared_sigma 
 _refln_observed_status 
   2   0   0    13015.25    11827.96     79.48 o 
   4   0   0     9160.95     7326.47    261.01 o 
   6   0   0    12752.91    12368.16    441.69 o 
   8   0   0     9240.55     9976.43    360.43 o 
  10   0   0     4546.74     5719.74    481.31 o 
   4   1   0      893.25      734.74     18.84 o 
   6   1   0      277.28      380.81     26.64 o 
   8   1   0     1125.24     1077.34     33.24 o 
  10   1   0       22.18       38.21     78.43 o 
   0   2   0    19030.57    19249.15    160.14 o 
   2   2   0    33617.30    34589.30    215.49 o 
   4   2   0     7075.94     6270.69     89.17 o 
   6   2   0     1349.73     1135.60     50.31 o 
   8   2   0      287.22      237.54     34.09 o 
  10   2   0      940.26      924.21    141.36 o 
   2   3   0     3134.77     3032.44     22.73 o 
   4   3   0       20.62       14.91      6.19 o 
   6   3   0     4243.36     4812.29    131.97 o 
   8   3   0        5.14        1.74     22.33 o 
  10   3   0      211.79      222.35     62.70 o 
   0   4   0    23075.93    22284.26    507.05 o 
   2   4   0     2066.39     1733.70     54.73 o 
   4   4   0    17859.88    16331.33    327.13 o 
   6   4   0    13123.37    12452.91    281.34 o 
   8   4   0    12469.38    13851.01    409.66 o 
  10   4   0      945.07      998.84    163.19 o 
   2   5   0      217.76      239.00     21.91 o 
   4   5   0    14760.02    15223.80    296.61 o 
   6   5   0      238.33      248.67     42.21 o 
   8   5   0       62.44       75.91     32.73 o 
  10   5   0        4.08       12.66     32.45 o 
   0   6   0    17713.14    15760.59    355.58 o 
   2   6   0    20344.92    18796.96    704.65 o 
   4   6   0    14571.81    13753.44    261.41 o 
   6   6   0    20534.67    20073.13    622.55 o 
   8   6   0     2630.84     2535.83    162.40 o 
  10   6   0     2747.28     3094.36    248.34 o 
   2   7   0       52.58       35.35     15.74 o 
   4   7   0      118.16      116.82     22.76 o 
   6   7   0       13.95       18.72     12.84 o 
   8   7   0       28.24       44.21     31.24 o 
  10   7   0      163.54       96.86     57.07 o 
   0   8   0      939.78      829.75     88.39 o 
   2   8   0       38.95       16.31     19.87 o 
   4   8   0        7.83       11.71      6.35 o 
   6   8   0       53.72       75.53     21.79 o 
   8   8   0      211.69      194.41     53.84 o 
   2   9   0      270.40      369.57     44.26 o 
   4   9   0      142.73       90.52     20.65 o 
   6   9   0      531.40      539.35     58.26 o 
   8   9   0      143.44       59.59     58.68 o 
   0  10   0     8481.91     8988.90    312.70 o 
   2  10   0    19024.66    20850.48    922.36 o 
   4  10   0     3942.64     4113.10    168.26 o 
   6  10   0     5062.85     5220.76    136.35 o 
   8  10   0     3175.51     3267.57    293.68 o 
   2  11   0        0.55       41.41     32.83 o 
   4  11   0      808.78      808.93     96.77 o 
   6  11   0      468.37      397.57     55.20 o 
   8  11   0       27.07       13.82     46.01 o 
   0  12   0      659.98      665.49    176.66 o 
   2  12   0     1847.34     1776.16     91.29 o 
   4  12   0     3034.48     3026.63    101.47 o 
   6  12   0     1957.93     1982.78    129.51 o 
   2  13   0     2414.51     2498.16    115.15 o 
   4  13   0      346.52      320.16     41.02 o 
   6  13   0        5.97        7.59     17.32 o 
   0  14   0     2142.12     2081.40    210.30 o 
   2  14   0     1109.95     1025.13    204.63 o 
   4  14   0      137.09      151.12     34.64 o 
   2  15   0       18.08      -48.18     58.56 o 
   1   1   1      470.47      461.67      8.67 o 
   2   1   1     6860.75     6033.08     39.16 o 
   3   1   1    24074.27    23517.46    193.22 o 
   4   1   1     1229.36     1268.09     14.73 o 
   5   1   1      245.78      293.74     13.75 o 
   6   1   1       58.50       61.54      5.85 o 
   7   1   1      201.68      215.52     14.62 o 
   8   1   1       50.30       52.68      9.24 o 
   9   1   1      114.51       85.51     19.97 o 
  10   1   1        7.43       -7.98     25.90 o 
  11   1   1      182.30      150.98     31.88 o 
   0   2   1     1389.24     1259.30     34.04 o 
   1   2   1      188.18      211.66      6.15 o 
   2   2   1    61966.61    71492.34    722.65 o 
   3   2   1     1903.98     1852.51     15.66 o 
   4   2   1    33001.05    32134.50    337.71 o 
   5   2   1        1.77        3.15      9.34 o 
   6   2   1    21640.94    21417.25    283.73 o 
   7   2   1        1.39        4.86      8.14 o 
   8   2   1     3399.41     3363.22     70.66 o 
   9   2   1        1.21       27.17     14.52 o 
  10   2   1     4459.51     5253.04    252.75 o 
  11   2   1      421.15      524.29     68.43 o 
   1   3   1     9750.49     8925.45     68.55 o 
   2   3   1    11137.53    11239.40    103.37 o 
   3   3   1     5028.67     4620.56     37.09 o 
   4   3   1       92.56       90.29      8.61 o 
   5   3   1     1267.93     1118.39     34.13 o 
   6   3   1       17.38       26.13      6.88 o 
   7   3   1     4038.65     4417.28     80.90 o 
   8   3   1     1661.84     1696.39     47.69 o 
   9   3   1      571.05      556.23     50.98 o 
  10   3   1       85.75       56.85     32.70 o 
  11   3   1      110.87      144.51     36.59 o 
   0   4   1    17692.99    16736.08    144.24 o 
   1   4   1     2113.85     2067.66     18.54 o 
   2   4   1    13258.64    12369.42    128.77 o 
   3   4   1     2014.20     2160.99     26.43 o 
   4   4   1    17760.67    17053.32    314.60 o 
   5   4   1      246.71      333.63     24.66 o 
   6   4   1     2773.86     2573.44     53.66 o 
   7   4   1      805.32      768.10     49.90 o 
   8   4   1     5902.37     6159.27    158.57 o 
   9   4   1      466.44      483.12     43.99 o 
  10   4   1      934.53      910.18    109.32 o 
  11   4   1        2.56      -10.66     37.71 o 
   1   5   1     2605.56     2798.64     24.97 o 
   2   5   1       44.93       54.56      5.13 o 
   3   5   1       37.52       26.78     10.05 o 
   4   5   1      635.63      789.20     40.65 o 
   5   5   1      984.53     1123.67     42.09 o 
   6   5   1      901.23      854.37     25.72 o 
   7   5   1      282.57      267.38     37.37 o 
   8   5   1      457.26      421.58     29.68 o 
   9   5   1        0.40        1.97     23.23 o 
  10   5   1       13.44      -11.57     27.49 o 
   0   6   1    11507.23    10724.54    297.79 o 
   1   6   1      626.04      658.04     31.68 o 
   2   6   1    14232.79    13748.01    290.87 o 
   3   6   1      388.53      443.64     35.30 o 
   4   6   1      676.43      586.50     49.27 o 
   5   6   1      239.90      244.37     20.23 o 
   6   6   1     1245.42     1107.98     62.83 o 
   7   6   1        4.73       -1.35     11.38 o 
   8   6   1      245.32      192.51     21.04 o 
   9   6   1       26.21       65.34     21.81 o 
  10   6   1      777.25      749.03    103.46 o 
   1   7   1     3539.48     3619.25     77.08 o 
   2   7   1      585.23      564.84     35.43 o 
   3   7   1     1770.56     1708.58     71.12 o 
   4   7   1      127.65       87.57     12.87 o 
   5   7   1     1322.92     1217.23     40.20 o 
   6   7   1      219.17      224.04     20.04 o 
   7   7   1     1151.46     1152.02     49.31 o 
   8   7   1      261.78      247.76     26.81 o 
   9   7   1      178.38      207.57     35.09 o 
  10   7   1      260.10      215.32     44.31 o 
   0   8   1    22037.16    21194.07    824.39 o 
   1   8   1      278.51      307.61     37.37 o 
   2   8   1    15084.81    14510.04    252.91 o 
   3   8   1       10.28        2.48     12.83 o 
   4   8   1    19040.80    19617.97    386.98 o 
   5   8   1      158.09      139.09     19.75 o 
   6   8   1     2381.64     2316.95     45.03 o 
   7   8   1       84.30       59.97     16.58 o 
   8   8   1     6041.20     6315.06    257.40 o 
   9   8   1      362.34      319.97     49.02 o 
   1   9   1     1548.12     1589.43     48.44 o 
   2   9   1       47.46       40.60     19.12 o 
   3   9   1     1582.70     1552.41     54.28 o 
   4   9   1      456.85      479.42     37.81 o 
   5   9   1     2726.47     2735.65     48.42 o 
   6   9   1      634.34      574.66     38.81 o 
   7   9   1       32.32       45.00     13.71 o 
   8   9   1      286.75      193.93     40.69 o 
   9   9   1       13.05       21.80     39.97 o 
   0  10   1     3054.91     3113.06     83.84 o 
   1  10   1      225.47      266.32     22.79 o 
   2  10   1     3041.67     3030.52     83.03 o 
   3  10   1      509.14      580.68     51.07 o 
   4  10   1       11.49       11.35     21.93 o 
   5  10   1      242.59      215.51     37.97 o 
   6  10   1       33.91       40.50     15.88 o 
   7  10   1      193.34      152.52     19.87 o 
   8  10   1      296.51      252.87     35.59 o 
   1  11   1       49.54       23.04     18.55 o 
   2  11   1      639.24      660.21     80.48 o 
   3  11   1        9.85       61.19     19.41 o 
   4  11   1      455.54      464.43     37.02 o 
   5  11   1        1.70       33.21     15.56 o 
   6  11   1      169.46      113.98     17.15 o 
   7  11   1      245.73      175.79     22.55 o 
   8  11   1       31.65        0.44     27.02 o 
   0  12   1     4314.82     4788.62    187.16 o 
   1  12   1     1140.05     1104.81     53.39 o 
   2  12   1     2053.61     2075.11     71.42 o 
   3  12   1      558.36      563.08     61.62 o 
   4  12   1     5937.00     6199.73    131.00 o 
   5  12   1        3.16       -1.91     18.32 o 
   6  12   1     1813.14     1844.60     80.18 o 
   7  12   1        2.17       28.59     18.43 o 
   1  13   1       21.89       -8.80     19.64 o 
   2  13   1       38.14       66.79     22.16 o 
   3  13   1      449.54      447.06     48.90 o 
   4  13   1       85.02       52.31     15.65 o 
   5  13   1     1805.79     1871.22     77.10 o 
   6  13   1       45.39       57.28     19.95 o 
   0  14   1     1647.01     1698.76    130.51 o 
   1  14   1      214.73      173.13     41.71 o 
   2  14   1     3158.49     3300.93    150.33 o 
   3  14   1      547.20      498.10     49.88 o 
   4  14   1     1614.04     1602.81    101.97 o 
   5  14   1      121.18      109.45     23.05 o 
   1  15   1       51.63        6.95     34.83 o 
   2  15   1      121.02       85.32     31.06 o 
   3  15   1        1.95       41.42     25.26 o 
   0   0   2    11432.12    12306.05    108.20 o 
   1   0   2     6256.95     5695.07     42.04 o 
   2   0   2    13409.36    11851.08    198.26 o 
   3   0   2     5192.20     4642.02     38.50 o 
   4   0   2    29388.11    28413.95    363.74 o 
   5   0   2      736.63      755.14     25.70 o 
   6   0   2     6665.76     6508.66    111.36 o 
   7   0   2      200.81      232.45     29.70 o 
   8   0   2     6681.98     7322.61    212.87 o 
   9   0   2       95.20       71.63     26.24 o 
  10   0   2     1380.99     1444.40     99.05 o 
  11   0   2       47.26       46.30     35.35 o 
   1   1   2     3608.99     3107.39     18.91 o 
   2   1   2     1965.37     1913.07     42.65 o 
   3   1   2    32206.01    31462.91    302.68 o 
   4   1   2      509.47      537.98     11.87 o 
   5   1   2     8103.63     7820.16     79.90 o 
   6   1   2     1036.07     1151.55     32.36 o 
   7   1   2     4773.81     4940.46     84.33 o 
   8   1   2      469.28      462.62     34.48 o 
   9   1   2     1438.43     1519.21     81.47 o 
  10   1   2     2047.36     2220.24    103.22 o 
  11   1   2      946.77     1017.64    127.33 o 
   0   2   2     6296.55     5798.82     75.79 o 
   1   2   2     1132.75     1048.67     18.19 o 
   2   2   2     2440.22     2342.55     20.70 o 
   3   2   2      477.06      409.37      9.56 o 
   4   2   2       34.41       32.61      7.35 o 
   5   2   2      238.97      299.54     15.21 o 
   6   2   2      489.68      443.81     29.13 o 
   7   2   2       27.79       33.76      8.90 o 
   8   2   2      338.26      291.07     32.99 o 
   9   2   2       18.28       36.16     12.38 o 
  10   2   2     2140.61     2411.04    121.84 o 
  11   2   2      338.17      299.10     40.94 o 
   1   3   2        7.75        9.86      4.47 o 
   2   3   2     4145.81     3911.73     31.88 o 
   3   3   2     2338.38     2275.62     16.76 o 
   4   3   2       87.05       92.37      8.41 o 
   5   3   2      109.23       83.54      9.05 o 
   6   3   2      801.28      841.63     31.38 o 
   7   3   2      668.84      623.68     37.02 o 
   8   3   2     1062.61     1160.44     49.15 o 
   9   3   2      435.22      467.82     46.50 o 
  10   3   2       43.26       89.40     26.68 o 
  11   3   2        8.89       63.52     29.01 o 
   0   4   2    13264.44    12789.65     86.74 o 
   1   4   2      335.69      370.24      9.68 o 
   2   4   2     5729.77     5108.59    100.49 o 
   3   4   2      468.03      403.29     13.08 o 
   4   4   2    24071.34    24167.79    390.29 o 
   5   4   2       43.89       44.18     10.82 o 
   6   4   2     4138.09     3894.94     65.55 o 
   7   4   2        9.30       10.03      7.89 o 
   8   4   2     2110.81     2030.76     65.11 o 
   9   4   2      134.62      128.57     24.51 o 
  10   4   2      240.85      271.06     35.41 o 
   1   5   2    15200.89    13783.40    102.34 o 
   2   5   2      135.57      185.04     10.89 o 
   3   5   2    18265.75    17295.51    196.92 o 
   4   5   2       96.98       89.95     16.19 o 
   5   5   2     9631.36     9314.73    174.79 o 
   6   5   2      469.96      450.32     37.86 o 
   7   5   2     1422.91     1385.51     41.50 o 
   8   5   2      152.17      117.21     14.27 o 
   9   5   2     1530.29     1756.74     80.07 o 
  10   5   2      234.15      151.49     36.38 o 
   0   6   2     9376.44     7747.96    225.29 o 
   1   6   2     1164.52     1313.76     29.61 o 
   2   6   2    16470.27    16223.80    222.54 o 
   3   6   2     2388.18     2587.99     43.88 o 
   4   6   2     4400.07     4234.60     66.71 o 
   5   6   2      559.64      534.17     39.33 o 
   6   6   2    13941.78    14261.78    359.43 o 
   7   6   2      178.39      134.21     22.71 o 
   8   6   2     1829.73     1914.95     73.67 o 
   9   6   2      344.77      280.05     33.47 o 
  10   6   2      838.49      741.44    103.57 o 
   1   7   2     2188.03     2102.44     90.79 o 
   2   7   2      478.68      533.02     38.59 o 
   3   7   2      414.36      405.81     20.98 o 
   4   7   2     3158.02     3344.25     55.93 o 
   5   7   2     2730.80     2680.87     65.99 o 
   6   7   2      302.00      317.05     26.90 o 
   7   7   2     2158.53     2106.89     58.80 o 
   8   7   2      161.76      140.54     34.89 o 
   9   7   2      373.99      321.57     43.34 o 
  10   7   2        2.03       13.39     55.47 o 
   0   8   2     1540.13     1551.45     88.21 o 
   1   8   2      496.98      501.02     43.85 o 
   2   8   2      974.53      942.90     53.93 o 
   3   8   2       97.03       91.06     18.35 o 
   4   8   2      234.68      238.08     21.06 o 
   5   8   2      944.96     1013.91     23.00 o 
   6   8   2       91.32       76.30     16.95 o 
   7   8   2        0.53      -11.14     14.34 o 
   8   8   2      203.96      179.49     25.22 o 
   9   8   2        1.41       29.17     19.23 o 
   1   9   2     1512.71     1531.40     41.26 o 
   2   9   2       83.73       73.27     18.60 o 
   3   9   2     3041.18     3021.23     79.47 o 
   4   9   2       84.24       75.34     24.08 o 
   5   9   2     2024.32     2012.14     45.74 o 
   6   9   2       13.05       26.80     14.68 o 
   7   9   2     1618.79     1687.28     44.25 o 
   8   9   2       45.27        7.83     18.92 o 
   9   9   2      322.45      350.22     45.87 o 
   0  10   2     5341.85     5663.88    166.58 o 
   1  10   2        5.17        7.00     10.83 o 
   2  10   2    10811.70    11885.65    275.75 o 
   3  10   2        4.54       33.81     20.54 o 
   4  10   2     3243.99     3273.74     66.90 o 
   5  10   2        7.00       43.51     15.79 o 
   6  10   2     4017.61     4141.41    110.01 o 
   7  10   2      331.36      284.55     27.15 o 
   8  10   2      792.09      815.76    107.95 o 
   1  11   2     8862.19     9715.81    155.87 o 
   2  11   2      105.32      111.69     18.35 o 
   3  11   2     1700.31     1685.88     62.72 o 
   4  11   2       25.49       36.86     16.13 o 
   5  11   2     1353.79     1342.13     54.07 o 
   6  11   2        2.79       27.71     27.56 o 
   7  11   2      616.61      466.25     61.71 o 
   8  11   2      129.29      152.03     29.58 o 
   0  12   2     7243.22     8086.95    352.29 o 
   1  12   2      638.68      666.81     38.52 o 
   2  12   2      838.58      735.90     91.52 o 
   3  12   2      359.19      357.52     42.19 o 
   4  12   2     1201.94     1199.27     57.99 o 
   5  12   2       98.68       70.15     16.73 o 
   6  12   2      516.54      383.25     38.99 o 
   7  12   2       97.81       68.03     23.25 o 
   1  13   2      114.68       70.23     25.76 o 
   2  13   2      519.77      503.00     61.59 o 
   3  13   2       61.16       42.38     22.05 o 
   4  13   2      143.00       93.14     21.02 o 
   5  13   2       25.91       26.78     19.00 o 
   6  13   2        0.23        1.14     18.84 o 
   0  14   2       29.58       -4.33     79.52 o 
   1  14   2      266.62      268.01     49.91 o 
   2  14   2     1215.36     1298.17     87.95 o 
   3  14   2      235.28      244.09     40.19 o 
   4  14   2      443.35      421.05     55.56 o 
   5  14   2       70.19       66.41     22.50 o 
   1  15   2     1063.12     1085.73    117.49 o 
   2  15   2       28.40       43.88     21.92 o 
   3  15   2     1492.58     1556.79     88.55 o 
   1   1   3    26510.75    28078.85    130.15 o 
   2   1   3    23767.50    23311.32    166.13 o 
   3   1   3     5436.64     4555.06     64.68 o 
   4   1   3       52.36       49.66      5.34 o 
   5   1   3     3391.24     3138.33     37.41 o 
   6   1   3      972.45     1097.52     34.53 o 
   7   1   3     2600.35     2662.97     51.35 o 
   8   1   3      251.48      231.78     18.01 o 
   9   1   3     3560.47     3934.82    110.46 o 
  10   1   3        8.71       29.17     11.49 o 
  11   1   3      390.87      470.57     53.54 o 
   0   2   3     1214.97     1282.54     26.28 o 
   1   2   3     8730.91     8101.54     52.22 o 
   2   2   3    60151.77    71982.34    481.15 o 
   3   2   3      935.18      892.33     16.62 o 
   4   2   3      328.70      470.43     14.29 o 
   5   2   3     2314.41     2450.66     33.78 o 
   6   2   3     2212.70     2212.86     31.77 o 
   7   2   3     1268.00     1316.21     26.27 o 
   8   2   3     4461.83     4818.16    104.24 o 
   9   2   3       27.58       27.90      8.33 o 
  10   2   3      899.18      829.68     96.24 o 
  11   2   3      121.97      114.58     27.43 o 
   1   3   3    50536.91    58934.03    530.84 o 
   2   3   3     2744.54     2916.78     27.44 o 
   3   3   3    13038.39    11288.73    116.65 o 
   4   3   3      176.04      160.85     11.14 o 
   5   3   3    13304.95    12532.94    242.33 o 
   6   3   3     2467.62     2660.10     44.10 o 
   7   3   3    14851.49    15641.92    291.52 o 
   8   3   3       43.93       26.30     17.31 o 
   9   3   3     4439.59     4802.60     98.76 o 
  10   3   3       85.41      138.84     27.42 o 
  11   3   3      962.82      900.89    121.25 o 
   0   4   3     1560.16     1341.42     40.45 o 
   1   4   3     1779.32     1859.26     17.26 o 
   2   4   3     1727.12     1566.01     17.28 o 
   3   4   3      264.01      353.88     15.05 o 
   4   4   3     7727.23     7504.88    106.46 o 
   5   4   3      339.13      420.42     25.86 o 
   6   4   3     2614.73     2631.64     44.64 o 
   7   4   3       70.62       58.80      9.96 o 
   8   4   3     1900.54     1896.25     54.74 o 
   9   4   3      208.11      194.08     44.22 o 
  10   4   3       23.15        8.77     27.61 o 
   1   5   3      186.64      200.79     12.13 o 
   2   5   3     1531.50     1553.97     15.51 o 
   3   5   3     4839.35     5055.50     88.89 o 
   4   5   3      974.68      990.88     22.90 o 
   5   5   3      124.32      114.32     14.70 o 
   6   5   3        7.49       13.93     18.67 o 
   7   5   3        4.12       21.45      7.37 o 
   8   5   3       27.92       38.76     13.39 o 
   9   5   3       16.79       14.00     19.69 o 
  10   5   3        0.55       32.59     21.96 o 
   0   6   3       42.04       38.01     11.13 o 
   1   6   3     2539.49     2994.50     34.49 o 
   2   6   3      213.57      167.92     21.40 o 
   3   6   3      276.69      255.20     17.82 o 
   4   6   3     1163.55     1102.61     40.69 o 
   5   6   3      775.59      802.63     26.83 o 
   6   6   3     1520.28     1440.26     48.41 o 
   7   6   3       27.95       35.96      9.38 o 
   8   6   3       16.52       61.56     15.65 o 
   9   6   3       11.93        2.95     16.38 o 
  10   6   3      793.56      665.12    111.49 o 
   1   7   3    16501.81    16081.25    249.75 o 
   2   7   3      384.81      428.65     22.53 o 
   3   7   3     6411.89     6067.70     81.57 o 
   4   7   3       40.81       32.19      8.39 o 
   5   7   3     9742.92     9795.13    184.93 o 
   6   7   3       32.80       31.31     10.21 o 
   7   7   3     5637.46     5682.57    135.07 o 
   8   7   3      501.31      444.83     48.15 o 
   9   7   3     3265.81     3730.50    159.97 o 
  10   7   3      316.51      219.67     54.16 o 
   0   8   3    12780.18    12810.73    244.76 o 
   1   8   3        7.10       28.68     21.39 o 
   2   8   3     2868.15     2859.09     53.88 o 
   3   8   3       70.96       87.41     15.81 o 
   4   8   3     3732.76     3633.16     67.88 o 
   5   8   3     1417.24     1474.73     45.89 o 
   6   8   3      227.26      162.79     17.25 o 
   7   8   3      205.02      190.78     18.99 o 
   8   8   3      674.08      652.73     45.14 o 
   9   8   3       10.24        1.53     22.50 o 
   1   9   3     7287.74     7480.91    132.65 o 
   2   9   3       21.57       20.83     16.39 o 
   3   9   3     4593.25     4584.25    109.96 o 
   4   9   3       64.68       41.47     11.21 o 
   5   9   3     3281.71     3282.11     54.43 o 
   6   9   3       51.24       26.61     17.20 o 
   7   9   3     5676.40     5675.17    145.89 o 
   8   9   3      458.48      444.10     49.85 o 
   9   9   3     1007.58     1008.63     84.42 o 
   0  10   3      600.73      632.07     12.54 o 
   1  10   3      516.92      555.50     39.82 o 
   2  10   3        2.97        8.89     11.41 o 
   3  10   3      916.19     1047.21     49.27 o 
   4  10   3      196.79      205.45     25.01 o 
   5  10   3       18.19        5.66     17.03 o 
   6  10   3      126.94       70.87     22.55 o 
   7  10   3      376.11      392.35     44.68 o 
   8  10   3        4.02       15.76     24.74 o 
   1  11   3     4766.48     5325.07     98.93 o 
   2  11   3       21.95       45.00     13.54 o 
   3  11   3       17.97       25.13     26.49 o 
   4  11   3      150.44      123.18     21.02 o 
   5  11   3      566.47      585.17     55.04 o 
   6  11   3       32.33       36.28     14.30 o 
   7  11   3      145.09      129.77     25.52 o 
   8  11   3        3.59       34.62     29.47 o 
   0  12   3     2515.62     2461.90    174.13 o 
   1  12   3      696.97      716.77     49.32 o 
   2  12   3       79.01       47.93     15.95 o 
   3  12   3       82.58       96.22     16.68 o 
   4  12   3     1371.25     1467.21     62.01 o 
   5  12   3        3.27       30.80     16.61 o 
   6  12   3     1060.60      994.30     81.30 o 
   7  12   3       31.20       56.79     21.07 o 
   1  13   3     6698.05     7546.50    166.12 o 
   2  13   3      407.39      450.34     49.46 o 
   3  13   3     4213.07     4509.05    122.03 o 
   4  13   3      415.40      410.88     34.17 o 
   5  13   3     2330.58     2558.90    121.50 o 
   6  13   3        2.79        9.54     16.60 o 
   0  14   3       26.29       15.61     55.79 o 
   1  14   3       34.51       64.45     23.07 o 
   2  14   3      703.62      544.32     78.52 o 
   3  14   3       12.25        0.52     23.10 o 
   4  14   3     1437.38     1462.10     85.98 o 
   1  15   3      654.03      535.68     72.88 o 
   2  15   3       45.74       82.76     26.89 o 
   3  15   3     1096.27      966.71     89.61 o 
   0   0   4    18878.60    19540.44    110.96 o 
   1   0   4     2475.10     2200.18     26.55 o 
   2   0   4     1021.35      991.76     22.97 o 
   3   0   4     3517.33     3611.47     45.33 o 
   4   0   4     6984.29     6354.91    125.86 o 
   5   0   4      312.57      310.73     21.17 o 
   6   0   4      185.58      285.37     23.24 o 
   7   0   4      565.36      631.88     38.40 o 
   8   0   4       74.75       47.66     12.26 o 
   9   0   4     2360.37     2556.62    142.24 o 
  10   0   4       10.81       -2.64     25.52 o 
  11   0   4      454.16      490.46     78.94 o 
   1   1   4    41114.00    46941.68    208.26 o 
   2   1   4     4752.48     4179.15     31.25 o 
   3   1   4    10780.12     9201.17     80.82 o 
   4   1   4     1433.03     1499.55     28.19 o 
   5   1   4    27336.54    27175.29    329.33 o 
   6   1   4      100.40      115.79     10.75 o 
   7   1   4     5479.37     5525.70     99.64 o 
   8   1   4        5.30        3.17      8.81 o 
   9   1   4     6449.60     6940.90    180.54 o 
  10   1   4      223.92      158.33     29.99 o 
  11   1   4     2492.71     3048.63    136.93 o 
   0   2   4    16165.92    16409.12     99.98 o 
   1   2   4    21284.50    21272.74     95.04 o 
   2   2   4    13021.68    12289.94     84.88 o 
   3   2   4     2082.04     2157.10     15.09 o 
   4   2   4     1091.46     1093.47     18.24 o 
   5   2   4     3718.87     3997.53     71.64 o 
   6   2   4      442.59      516.27     29.48 o 
   7   2   4       14.68       16.36     11.60 o 
   8   2   4      267.59      300.71     27.59 o 
   9   2   4       30.91       34.14     14.33 o 
  10   2   4        9.73       14.73     14.46 o 
  11   2   4      297.18      200.95     40.56 o 
   1   3   4     2630.09     2397.67     25.02 o 
   2   3   4     2620.39     2753.11     29.62 o 
   3   3   4     9930.79     9127.53     88.77 o 
   4   3   4     5590.67     5523.15     96.00 o 
   5   3   4     2385.73     2307.76     45.70 o 
   6   3   4      184.71      178.15     23.94 o 
   7   3   4        8.15       11.95     22.15 o 
   8   3   4      305.58      309.80     28.29 o 
   9   3   4       24.40       12.97     17.54 o 
  10   3   4        2.74       48.84     21.26 o 
  11   3   4      361.17      314.75     48.99 o 
   0   4   4      211.19      250.43     15.70 o 
   1   4   4      119.64      117.32      7.87 o 
   2   4   4     1465.41     1556.73     14.15 o 
   3   4   4     1160.67     1211.01     16.44 o 
   4   4   4     2494.93     2718.46     39.48 o 
   5   4   4      214.41      205.15     18.64 o 
   6   4   4       57.09       60.92     12.63 o 
   7   4   4       49.94       60.53     12.83 o 
   8   4   4      340.72      387.95     32.43 o 
   9   4   4      665.23      675.29     65.39 o 
  10   4   4        6.00       19.20     26.12 o 
   1   5   4    38099.06    39956.84    251.48 o 
   2   5   4       16.88       38.11      6.01 o 
   3   5   4    33346.43    32080.25    680.96 o 
   4   5   4      635.24      779.12     32.45 o 
   5   5   4    18308.40    17522.46    276.86 o 
   6   5   4       10.55       13.44      8.35 o 
   7   5   4     7251.86     7588.49    138.85 o 
   8   5   4      108.88      112.17     16.84 o 
   9   5   4     5489.60     5889.10    179.44 o 
  10   5   4       29.59        6.52     31.51 o 
   0   6   4       56.63       54.04      9.33 o 
   1   6   4      154.10      170.17     12.11 o 
   2   6   4      358.19      409.03     21.44 o 
   3   6   4        2.32       13.25     11.83 o 
   4   6   4       27.92       40.13     10.61 o 
   5   6   4       52.57       48.68      9.53 o 
   6   6   4     1931.18     1882.17     56.49 o 
   7   6   4      510.74      471.12     33.24 o 
   8   6   4        1.00       -1.84     13.97 o 
   9   6   4      263.92      207.06     53.67 o 
  10   6   4       40.96       21.75     34.17 o 
   1   7   4    12639.47    12474.46    186.19 o 
   2   7   4     1069.33     1145.33     41.35 o 
   3   7   4     3374.70     3063.37     49.21 o 
   4   7   4      278.37      276.75     18.64 o 
   5   7   4     4977.29     5141.64    104.30 o 
   6   7   4       29.52       17.74      7.65 o 
   7   7   4      500.13      396.50     37.28 o 
   8   7   4        7.68       27.56     19.30 o 
   9   7   4      656.13      578.05     57.86 o 
  10   7   4      172.72      154.05     30.82 o 
   0   8   4      461.47      484.07     37.84 o 
   1   8   4      307.41      366.01     24.56 o 
   2   8   4      135.92      115.82     13.68 o 
   3   8   4        4.22       13.11     14.71 o 
   4   8   4       59.87       38.53     10.09 o 
   5   8   4      151.99      140.90     14.22 o 
   6   8   4       90.07       64.89     15.11 o 
   7   8   4      609.30      595.25     40.91 o 
   8   8   4        0.18       -9.36     20.49 o 
   9   8   4       33.33        8.22     26.40 o 
   1   9   4     6237.88     6419.64    117.55 o 
   2   9   4       63.38       55.12     14.36 o 
   3   9   4     5414.00     5242.74    122.56 o 
   4   9   4      232.32      251.00     23.47 o 
   5   9   4     2726.58     2698.41     52.74 o 
   6   9   4      121.19       97.60     12.79 o 
   7   9   4      994.74      991.53     66.09 o 
   8   9   4      196.88      176.79     26.19 o 
   9   9   4     1801.49     1876.77     96.81 o 
   0  10   4      295.63      329.51     12.75 o 
   1  10   4      274.58      332.05     34.73 o 
   2  10   4       96.93       82.13     13.62 o 
   3  10   4      189.01      203.42     26.03 o 
   4  10   4      253.44      266.41     25.00 o 
   5  10   4       39.41       20.50     19.17 o 
   6  10   4      490.90      465.55     43.20 o 
   7  10   4       85.99       75.10     26.44 o 
   8  10   4       91.66       80.93     20.82 o 
   1  11   4     3322.32     3389.91     69.63 o 
   2  11   4      297.23      291.74     32.84 o 
   3  11   4    15599.16    15535.91    553.10 o 
   4  11   4        7.88      -18.84     24.04 o 
   5  11   4     4974.25     5065.80    103.78 o 
   6  11   4      176.55      103.58     18.93 o 
   7  11   4     1994.41     2254.58    123.96 o 
   0  12   4      338.17      382.50     84.47 o 
   1  12   4     1180.10     1256.76     55.04 o 
   2  12   4       67.24       55.96     16.30 o 
   3  12   4        7.45      -29.63     19.75 o 
   4  12   4       19.36       34.03     14.12 o 
   5  12   4       24.24       50.34     18.45 o 
   6  12   4      152.14      163.63     22.32 o 
   7  12   4        3.74       15.12     19.10 o 
   1  13   4      446.67      368.71     48.82 o 
   2  13   4        4.25       49.45     18.69 o 
   3  13   4       76.37       76.84     21.45 o 
   4  13   4       22.13        3.89     16.95 o 
   5  13   4        5.32       20.74     15.52 o 
   6  13   4       61.64       70.78     18.96 o 
   0  14   4      136.05      104.32     34.43 o 
   1  14   4      228.88      208.86     32.08 o 
   2  14   4      281.60      232.93     46.58 o 
   3  14   4      345.17      338.26     42.61 o 
   4  14   4       58.47       52.89     18.69 o 
   1  15   4     1663.24     1790.11     96.23 o 
   2  15   4       25.15       37.52     29.18 o 
   1   1   5     6247.61     5467.25     29.50 o 
   2   1   5     3744.02     3426.84     30.91 o 
   3   1   5    15645.86    13802.63    140.27 o 
   4   1   5      101.30      124.64      7.98 o 
   5   1   5    13929.29    13240.48    199.08 o 
   6   1   5      547.15      562.15     18.49 o 
   7   1   5     4831.70     4938.87     97.72 o 
   8   1   5       96.34      114.59     20.19 o 
   9   1   5     1011.98     1001.90     72.27 o 
  10   1   5       15.41       38.58     15.12 o 
  11   1   5      550.58      530.27     73.82 o 
   0   2   5     7081.42     6300.17     51.37 o 
   1   2   5     6153.72     5517.31     37.09 o 
   2   2   5     6737.40     5849.04     56.87 o 
   3   2   5     1894.86     2094.83     21.42 o 
   4   2   5      578.13      594.46     19.37 o 
   5   2   5      115.40       97.07     10.09 o 
   6   2   5       17.74       26.75      9.28 o 
   7   2   5      139.90      128.81     14.63 o 
   8   2   5     2336.40     2621.63    103.93 o 
   9   2   5       88.95       87.83     16.86 o 
  10   2   5        4.46       52.75     14.00 o 
  11   2   5      985.19      727.01    104.26 o 
   1   3   5    62685.34    73781.88    539.67 o 
   2   3   5     1287.05     1298.09     23.12 o 
   3   3   5    36719.09    36574.09    207.25 o 
   4   3   5     5528.48     5651.03    114.24 o 
   5   3   5    20101.09    18434.00    300.17 o 
   6   3   5      233.74      262.46     19.42 o 
   7   3   5     6868.64     7165.16    168.46 o 
   8   3   5      165.28      143.53     22.08 o 
   9   3   5     1864.77     2004.96     65.44 o 
  10   3   5        3.46       17.51     15.26 o 
   0   4   5      884.63      875.35     19.74 o 
   1   4   5        1.77        7.60      3.24 o 
   2   4   5     5260.94     5617.46     68.10 o 
   3   4   5      643.56      653.14     17.37 o 
   4   4   5      839.19      786.38     20.29 o 
   5   4   5       76.56       62.09      9.04 o 
   6   4   5      295.11      270.90     25.94 o 
   7   4   5        7.49       -3.29     10.70 o 
   8   4   5       24.61       37.75     18.62 o 
   9   4   5      872.77      830.60     69.05 o 
  10   4   5       68.00       38.52     22.37 o 
   1   5   5       19.58       13.80      3.45 o 
   2   5   5     1921.90     2063.63     22.16 o 
   3   5   5     3929.29     4075.32     71.58 o 
   4   5   5       17.43       22.29      7.23 o 
   5   5   5      107.42       93.67     12.49 o 
   6   5   5      131.35      120.52     14.77 o 
   7   5   5       24.02        4.44      8.51 o 
   8   5   5       19.69       37.16     13.38 o 
   9   5   5      308.54      245.41     43.15 o 
  10   5   5       60.96       45.91     23.42 o 
   0   6   5      656.34      893.63     24.18 o 
   1   6   5     1179.31     1369.05     22.40 o 
   2   6   5      581.12      736.32     15.20 o 
   3   6   5       47.21       39.72      6.11 o 
   4   6   5     2340.09     2625.10     43.15 o 
   5   6   5        5.41        1.00     10.65 o 
   6   6   5      374.90      346.05     26.30 o 
   7   6   5       12.89        9.24     10.62 o 
   8   6   5        1.37       -4.14     24.13 o 
   9   6   5       43.26       37.99     17.22 o 
  10   6   5       47.09       44.20     18.17 o 
   1   7   5     9504.93     9168.92    154.07 o 
   2   7   5     2249.72     2538.65     41.46 o 
   3   7   5    20428.35    20144.45    248.38 o 
   4   7   5      391.96      426.02     18.35 o 
   5   7   5     9689.05     9914.91    186.36 o 
   6   7   5      292.03      309.11     26.76 o 
   7   7   5     6330.02     6640.62    175.51 o 
   8   7   5       27.52       40.76     15.43 o 
   9   7   5     2280.06     2343.93     84.41 o 
   0   8   5     1556.65     1949.23     39.63 o 
   1   8   5      309.14      383.88     23.42 o 
   2   8   5     1776.83     1720.61     33.78 o 
   3   8   5      235.78      254.63     23.52 o 
   4   8   5      901.03      918.16     22.36 o 
   5   8   5     2468.62     2713.70     53.35 o 
   6   8   5      800.51      787.80     26.66 o 
   7   8   5        3.89      -10.89     14.24 o 
   8   8   5      180.24      173.03     23.24 o 
   9   8   5       21.74       33.07     22.38 o 
   1   9   5     8855.48     9137.75    138.18 o 
   2   9   5        0.36       21.90     21.80 o 
   3   9   5     7165.71     7420.67    133.97 o 
   4   9   5      196.70      207.27     22.33 o 
   5   9   5     3024.68     2901.19     63.65 o 
   6   9   5        3.66       21.65      7.85 o 
   7   9   5     5926.40     6176.82    161.23 o 
   8   9   5      109.97      110.70     22.35 o 
   9   9   5     1698.68     1883.15     85.58 o 
   0  10   5     1138.79     1185.82     31.69 o 
   1  10   5      110.86       68.55     13.23 o 
   2  10   5      343.89      360.72     29.12 o 
   3  10   5      207.84      205.28     19.03 o 
   4  10   5        1.23       33.43     16.70 o 
   5  10   5       62.39       71.56     19.53 o 
   6  10   5      296.72      241.82     24.67 o 
   7  10   5     1017.77      962.52    105.93 o 
   8  10   5        5.23       19.90     16.95 o 
   1  11   5      118.08      112.40     16.37 o 
   2  11   5       12.64      -25.84     17.23 o 
   3  11   5      486.00      464.70     46.12 o 
   4  11   5      313.35      305.00     31.28 o 
   5  11   5     1320.16     1217.88     78.38 o 
   6  11   5        8.46       35.80     11.95 o 
   7  11   5      302.03      237.41     32.34 o 
   0  12   5     1250.20     1250.63     91.77 o 
   1  12   5      144.68      142.86     19.34 o 
   2  12   5      607.67      643.91     57.42 o 
   3  12   5       17.94       28.18     13.87 o 
   4  12   5       35.64       46.16     19.64 o 
   5  12   5      195.55      144.58     24.15 o 
   6  12   5      106.69       76.58     23.70 o 
   7  12   5       22.97       25.82     24.50 o 
   1  13   5     6570.90     7251.85    197.83 o 
   2  13   5      184.32      170.64     31.74 o 
   3  13   5     2841.74     2779.06    123.92 o 
   4  13   5       31.14       43.14     19.14 o 
   5  13   5     1860.71     1866.79     89.68 o 
   6  13   5        0.24       43.46     17.56 o 
   0  14   5      235.36      264.56     52.97 o 
   1  14   5      130.94      109.72     26.12 o 
   2  14   5      141.91      126.50     24.78 o 
   3  14   5       87.42       75.21     21.24 o 
   4  14   5      325.31      266.80     43.32 o 
   1  15   5      286.65      262.09     40.21 o 
   2  15   5        0.36       62.13     40.41 o 
   0   0   6     4032.74     3255.94     48.12 o 
   1   0   6      839.03      715.24     14.06 o 
   2   0   6    24603.71    23600.32    137.76 o 
   3   0   6     1736.19     1669.59     19.94 o 
   4   0   6    14399.81    12567.02    186.44 o 
   5   0   6     1528.25     1610.07     27.72 o 
   6   0   6    15410.63    16321.66    308.52 o 
   7   0   6     1732.76     1796.24     70.21 o 
   8   0   6     1657.27     1921.83    131.31 o 
   9   0   6      687.82      803.21    113.48 o 
  10   0   6       27.24       29.69     24.84 o 
  11   0   6      109.55      162.66     48.44 o 
   1   1   6    33366.60    34468.08    154.35 o 
   2   1   6        2.73        7.16      3.35 o 
   3   1   6    13265.28    11689.88    112.02 o 
   4   1   6       63.20       93.68      8.99 o 
   5   1   6     6300.13     5954.70     80.58 o 
   6   1   6      688.99      698.52     17.77 o 
   7   1   6     8696.62     9049.72    160.33 o 
   8   1   6      939.81     1086.24     51.47 o 
   9   1   6     2678.99     2835.07     85.47 o 
  10   1   6       31.63       14.06     13.08 o 
  11   1   6     1294.09     1474.81    104.71 o 
   0   2   6     5095.14     4541.08     55.72 o 
   1   2   6      830.79      889.11     13.48 o 
   2   2   6     7730.62     7093.81     33.26 o 
   3   2   6     2088.87     2108.17     19.71 o 
   4   2   6     2429.56     2546.64     39.20 o 
   5   2   6      108.41      102.92     11.06 o 
   6   2   6      153.31      159.41     14.70 o 
   7   2   6        2.40       14.41     13.94 o 
   8   2   6       63.72       65.74     16.04 o 
   9   2   6       29.40       20.02     14.93 o 
  10   2   6        8.52       21.07     20.92 o 
  11   2   6      169.50      130.98     25.65 o 
   1   3   6     8451.36     7888.33     42.97 o 
   2   3   6      228.69      274.48      8.54 o 
   3   3   6      258.02      256.89     14.64 o 
   4   3   6     2644.19     2678.65     42.49 o 
   5   3   6      872.67      863.24     48.67 o 
   6   3   6        0.26       10.40      8.46 o 
   7   3   6     1625.74     1626.83     52.61 o 
   8   3   6       89.07       73.66     11.72 o 
   9   3   6      246.68      256.17     24.44 o 
  10   3   6        6.87       15.34     19.28 o 
   0   4   6    11477.84    10637.61    122.39 o 
   1   4   6     1156.12     1330.42     11.32 o 
   2   4   6     7052.34     6482.76     71.26 o 
   3   4   6      498.84      514.38     12.42 o 
   4   4   6     1248.63     1017.92     20.41 o 
   5   4   6     1167.98     1246.88     36.55 o 
   6   4   6     1743.31     1792.48     56.70 o 
   7   4   6     1105.89     1162.27     31.03 o 
   8   4   6     1363.89     1437.76     51.66 o 
   9   4   6        9.08       25.88     19.15 o 
  10   4   6     1750.77     1990.30    123.53 o 
   1   5   6    13140.89    12408.06    115.32 o 
   2   5   6     7982.64     8396.40     83.83 o 
   3   5   6    16153.43    14943.33    290.03 o 
   4   5   6       29.09       35.92      9.85 o 
   5   5   6    12866.94    12659.79    218.61 o 
   6   5   6      656.69      677.51     16.35 o 
   7   5   6     6926.36     7142.75    214.39 o 
   8   5   6       50.54       49.37     15.21 o 
   9   5   6     2961.61     3184.32    145.86 o 
  10   5   6        0.26       11.19     26.04 o 
   0   6   6    27568.08    28028.42    416.61 o 
   1   6   6       76.29       96.54      9.42 o 
   2   6   6     3764.36     3499.98     41.74 o 
   3   6   6     2716.57     3122.65     41.47 o 
   4   6   6     1131.75     1062.41     96.87 o 
   5   6   6       30.24       46.63      8.80 o 
   6   6   6     4376.39     4456.30     85.59 o 
   7   6   6      164.22      200.60     25.46 o 
   8   6   6     2329.58     2563.74     83.96 o 
   9   6   6      547.12      462.84     50.87 o 
  10   6   6      344.96      335.43     44.54 o 
   1   7   6     2729.94     2614.38     33.61 o 
   2   7   6      586.16      603.64     28.67 o 
   3   7   6     2944.22     2918.53     43.01 o 
   4   7   6        1.94       -2.90      9.76 o 
   5   7   6     2960.14     2995.06     54.50 o 
   6   7   6        2.57       13.85     14.02 o 
   7   7   6      367.67      347.30     28.17 o 
   8   7   6        8.58       37.52     14.22 o 
   9   7   6      498.38      356.04     44.15 o 
   0   8   6      716.48      734.09     43.17 o 
   1   8   6       25.43       18.74      9.40 o 
   2   8   6        0.40       -1.29      6.94 o 
   3   8   6      128.54      154.60     15.29 o 
   4   8   6      430.02      437.95     17.91 o 
   5   8   6      391.83      381.27     24.74 o 
   6   8   6      331.44      339.36     30.32 o 
   7   8   6      285.69      236.67     23.14 o 
   8   8   6      185.89      230.57     29.51 o 
   9   8   6      183.50      157.36     23.07 o 
   1   9   6     6382.93     6762.69    130.90 o 
   2   9   6        6.02       15.52     10.94 o 
   3   9   6     6758.12     6978.57    126.37 o 
   4   9   6      563.22      523.25     33.18 o 
   5   9   6      102.85       70.62     12.28 o 
   6   9   6      163.76      135.28     18.29 o 
   7   9   6     1620.64     1542.45     72.61 o 
   8   9   6        6.68       20.01     17.31 o 
   0  10   6     5836.65     6391.81    133.83 o 
   1  10   6      197.41      188.34     18.47 o 
   2  10   6      714.55      736.34     37.75 o 
   3  10   6      451.81      489.68     33.36 o 
   4  10   6     2026.76     2116.13     65.07 o 
   5  10   6       85.77       88.73     25.02 o 
   6  10   6     2839.57     2880.27     77.74 o 
   7  10   6      357.10      271.97     30.79 o 
   8  10   6     1733.19     1766.46     75.01 o 
   1  11   6     7468.91     8051.35    170.73 o 
   2  11   6      114.90       91.00     16.72 o 
   3  11   6     3343.26     3543.86    103.62 o 
   4  11   6      110.77       85.05     20.71 o 
   5  11   6     3981.33     4079.82     99.93 o 
   6  11   6      154.19      114.07     20.53 o 
   7  11   6      878.09      910.22     84.96 o 
   0  12   6     1804.58     1911.11    105.86 o 
   1  12   6       67.56       66.60     16.21 o 
   2  12   6      486.28      459.06     41.84 o 
   3  12   6        4.21       -7.99     15.87 o 
   4  12   6      378.61      397.17     38.73 o 
   5  12   6       92.48       60.76     16.04 o 
   6  12   6      335.43      308.78     32.36 o 
   1  13   6      129.42       78.80     22.20 o 
   2  13   6        0.77      -12.58     22.62 o 
   3  13   6       21.18       20.39     19.54 o 
   4  13   6      166.58      141.20     21.40 o 
   5  13   6       61.97       45.20     18.01 o 
   0  14   6     1263.75     1289.99    125.98 o 
   1  14   6      477.45      410.58     49.15 o 
   2  14   6      350.35      275.60     39.76 o 
   3  14   6        7.26       28.75     21.63 o 
   4  14   6       89.83       44.50     22.02 o 
   1  15   6     1038.68     1089.20     80.43 o 
   2  15   6       12.07      -27.54     29.22 o 
   1   1   7     2485.56     2414.59     17.10 o 
   2   1   7     1188.89     1148.53     17.68 o 
   3   1   7     5734.69     5262.22     50.48 o 
   4   1   7      133.43      147.28      9.83 o 
   5   1   7     1344.42     1225.26     37.83 o 
   6   1   7       65.31       56.69      7.76 o 
   7   1   7     1062.82      974.20     32.74 o 
   8   1   7       44.90       53.79     10.12 o 
   9   1   7      547.26      478.88     46.75 o 
  10   1   7      238.69      194.41     34.67 o 
   0   2   7    13679.63    11819.83     70.15 o 
   1   2   7      509.01      525.59      8.70 o 
   2   2   7    19591.54    17863.16    128.12 o 
   3   2   7       19.10       57.82      5.56 o 
   4   2   7    25072.07    24587.65    289.84 o 
   5   2   7      246.50      307.13     25.71 o 
   6   2   7     3247.66     3289.14     81.64 o 
   7   2   7      919.64      942.86     33.00 o 
   8   2   7     4959.83     5504.35    125.34 o 
   9   2   7       42.88       49.65     15.42 o 
  10   2   7     5044.30     5799.50    239.63 o 
   1   3   7    13546.02    12916.63     75.56 o 
   2   3   7     4531.69     4747.01     48.93 o 
   3   3   7     7320.26     7019.13     94.61 o 
   4   3   7      597.74      559.06     17.35 o 
   5   3   7     2045.38     1767.11     57.38 o 
   6   3   7       74.95       79.48     10.51 o 
   7   3   7     4906.42     5157.90    123.10 o 
   8   3   7     1045.28     1158.04     52.97 o 
   9   3   7     2429.41     2441.20     75.00 o 
  10   3   7       28.92       31.87     15.24 o 
   0   4   7      754.84      581.19     16.04 o 
   1   4   7       31.04       25.78      3.00 o 
   2   4   7     9158.29     8440.10     65.24 o 
   3   4   7     1820.04     2150.49     25.00 o 
   4   4   7     4059.93     3969.06     50.88 o 
   5   4   7     1929.15     1927.30     36.27 o 
   6   4   7     6011.30     6139.35    118.66 o 
   7   4   7     1871.56     2001.02     63.30 o 
   8   4   7     4728.09     4971.09    129.78 o 
   9   4   7       16.34       14.70     16.98 o 
  10   4   7      990.90      928.54     72.84 o 
   1   5   7      792.78      837.46     13.38 o 
   2   5   7      587.45      681.68     14.21 o 
   3   5   7      294.01      310.92     14.97 o 
   4   5   7       83.16       55.12      7.93 o 
   5   5   7     1714.36     1807.28     29.70 o 
   6   5   7     1189.69     1172.74     40.71 o 
   7   5   7      841.49      812.86     70.17 o 
   8   5   7       18.52       34.08     11.03 o 
   9   5   7       66.62       54.28     13.77 o 
  10   5   7        4.22       15.10     16.07 o 
   0   6   7     6265.59     6402.52    127.93 o 
   1   6   7       38.39       23.90      6.51 o 
   2   6   7     1937.62     1884.44     38.78 o 
   3   6   7      158.80      184.72     17.17 o 
   4   6   7     4278.62     4202.89     65.60 o 
   5   6   7      434.14      445.45     22.88 o 
   6   6   7     1085.34     1106.22    122.00 o 
   7   6   7      134.84       97.74     22.16 o 
   8   6   7      703.92      731.84     58.61 o 
   9   6   7       11.50       12.68     15.50 o 
  10   6   7      462.90      401.88     70.95 o 
   1   7   7     6183.05     6289.29     75.45 o 
   2   7   7      376.31      414.28     25.78 o 
   3   7   7     2288.99     2282.70     37.04 o 
   4   7   7       51.03       58.57      9.16 o 
   5   7   7     3433.13     3558.66     64.02 o 
   6   7   7      191.85      174.58     16.68 o 
   7   7   7     2223.59     2128.44     63.91 o 
   8   7   7      138.34       75.47     15.50 o 
   9   7   7     1029.28      883.70     97.05 o 
   0   8   7    20492.36    20965.32    475.17 o 
   1   8   7       12.67        7.58      9.54 o 
   2   8   7    13337.13    13605.06    214.30 o 
   3   8   7      206.02      214.96     18.05 o 
   4   8   7    10005.95    10677.75    174.88 o 
   5   8   7      497.73      503.41     45.00 o 
   6   8   7     3530.32     3646.80     91.13 o 
   7   8   7       60.68       45.31     19.57 o 
   8   8   7      752.21      764.73     58.54 o 
   9   8   7      343.61      331.00     41.65 o 
   1   9   7     1535.21     1583.96     38.12 o 
   2   9   7      815.72      829.00     27.02 o 
   3   9   7     2424.87     2375.34     62.66 o 
   4   9   7      327.98      324.07     26.47 o 
   5   9   7     2344.99     2247.95     54.75 o 
   6   9   7      316.64      274.38     33.77 o 
   7   9   7     1117.47     1049.38     72.29 o 
   8   9   7      141.18      138.96     25.64 o 
   0  10   7      159.05      130.66     17.76 o 
   1  10   7      228.85      219.34     22.87 o 
   2  10   7     1644.28     1580.87     52.42 o 
   3  10   7     1038.20      951.71     37.71 o 
   4  10   7      695.63      656.97     55.99 o 
   5  10   7       10.85       24.15     14.95 o 
   6  10   7      744.30      676.16     76.05 o 
   7  10   7      186.25      133.64     21.29 o 
   8  10   7      160.37      126.25     22.46 o 
   1  11   7     1229.83     1232.48     55.97 o 
   2  11   7       22.54       27.23     13.80 o 
   3  11   7      123.67      113.20     14.74 o 
   4  11   7       84.26       73.12     18.99 o 
   5  11   7       84.48       58.17     18.55 o 
   6  11   7      151.85      151.59     21.83 o 
   7  11   7       45.56       42.88     22.27 o 
   0  12   7     1384.67     1434.82     69.20 o 
   1  12   7        3.58       22.57     17.90 o 
   2  12   7     2228.11     2347.38     67.19 o 
   3  12   7        0.65        2.49     17.57 o 
   4  12   7     2550.29     2558.79    123.45 o 
   5  12   7       51.91       43.30     13.62 o 
   6  12   7     1890.41     1980.29    105.08 o 
   1  13   7     1968.19     2083.47     78.59 o 
   2  13   7      268.63      228.41     29.57 o 
   3  13   7     1837.79     1847.68     88.16 o 
   4  13   7      215.94      212.12     30.84 o 
   5  13   7     1380.39     1485.81     65.12 o 
   0  14   7      957.20      897.34    126.99 o 
   1  14   7      195.05      186.26     33.59 o 
   2  14   7     2195.05     2145.39    149.19 o 
   3  14   7      118.29       78.69     27.79 o 
   4  14   7     1779.85     1877.86    101.10 o 
   1  15   7      307.00      243.04     51.88 o 
   0   0   8    93666.18   124482.57   6250.50 o 
   1   0   8      336.76      331.78      7.99 o 
   2   0   8    11282.17     9420.32    142.50 o 
   3   0   8     5383.42     5363.80     60.28 o 
   4   0   8    18484.95    16122.35    342.55 o 
   5   0   8     2141.81     2234.96     39.99 o 
   6   0   8    24126.35    26335.56   3520.06 o 
   7   0   8      109.54      139.98     30.07 o 
   8   0   8     6375.85     7382.40    230.22 o 
   9   0   8      112.54       83.57     28.07 o 
  10   0   8     4331.71     5134.03    240.56 o 
   1   1   8       33.90       38.14      3.41 o 
   2   1   8     1048.83     1113.76      9.52 o 
   3   1   8     2397.07     2367.18     23.43 o 
   4   1   8     4237.94     4697.97     45.74 o 
   5   1   8     1923.26     2070.78     39.58 o 
   6   1   8       64.10       86.85      9.40 o 
   7   1   8      526.99      422.31     38.70 o 
   8   1   8      250.31      282.02     21.76 o 
   9   1   8      163.43      119.95     19.64 o 
  10   1   8      163.70      142.52     17.48 o 
   0   2   8     2204.60     2280.60     13.72 o 
   1   2   8       58.74       61.34      3.83 o 
   2   2   8     4776.69     4416.67     36.99 o 
   3   2   8       29.54       18.15      2.91 o 
   4   2   8     3720.12     3614.66     55.95 o 
   5   2   8       14.75       20.94      7.74 o 
   6   2   8     1832.85     1862.31     43.79 o 
   7   2   8      425.33      466.68     31.80 o 
   8   2   8      603.64      548.77     43.72 o 
   9   2   8      142.63      119.13     17.31 o 
  10   2   8      874.00      849.01     64.40 o 
   1   3   8      201.07      216.41      8.97 o 
   2   3   8       27.68       26.94      3.66 o 
   3   3   8      883.58      800.52     14.96 o 
   4   3   8       17.10       44.47      9.28 o 
   5   3   8     1396.42     1400.94     27.71 o 
   6   3   8        9.79       27.56      9.47 o 
   7   3   8      136.07      149.87     15.37 o 
   8   3   8       52.30       42.14     12.08 o 
   9   3   8        8.54       15.40     14.17 o 
  10   3   8        0.07       -4.79     20.11 o 
   0   4   8     6216.53     5714.02     72.86 o 
   1   4   8     3182.50     3441.23     20.24 o 
   2   4   8    18146.76    17355.25    145.26 o 
   3   4   8      454.70      518.67     13.65 o 
   4   4   8    13837.89    12713.86    246.60 o 
   5   4   8      288.07      284.33     22.27 o 
   6   4   8     4811.49     4838.80     88.92 o 
   7   4   8      332.68      304.51     23.95 o 
   8   4   8     2222.20     2353.46     78.25 o 
   9   4   8     1026.99      944.24     82.59 o 
  10   4   8     1058.52     1081.77     77.44 o 
   1   5   8     5952.55     6519.63     73.43 o 
   2   5   8      192.51      200.28     11.42 o 
   3   5   8     1459.26     1397.90     36.58 o 
   4   5   8      673.76      748.63     16.19 o 
   5   5   8     1246.56     1096.73     27.16 o 
   6   5   8      352.60      392.51     28.88 o 
   7   5   8        6.74       26.69     10.76 o 
   8   5   8       89.17       93.49     16.95 o 
   9   5   8       20.16       35.01     13.23 o 
  10   5   8      586.06      366.87     47.57 o 
   0   6   8    24638.49    24953.24    341.55 o 
   1   6   8        4.59        6.89      9.87 o 
   2   6   8     9936.39     9652.02    179.92 o 
   3   6   8      203.75      259.60     20.58 o 
   4   6   8    11565.23    11261.72    209.55 o 
   5   6   8       44.26       48.99      8.48 o 
   6   6   8    11166.63    11414.01    193.77 o 
   7   6   8       21.85       43.60     11.83 o 
   8   6   8     2163.26     2266.53     56.98 o 
   9   6   8       27.16       35.29     14.34 o 
   1   7   8      325.03      345.64     22.82 o 
   2   7   8       59.44       84.98     10.53 o 
   3   7   8       60.20       33.60     13.85 o 
   4   7   8       89.22      104.80     10.57 o 
   5   7   8     1267.69     1364.14     30.46 o 
   6   7   8      768.52      814.60     24.49 o 
   7   7   8      110.22      112.12     19.13 o 
   8   7   8      194.96      171.33     20.87 o 
   9   7   8       29.59       29.80     14.19 o 
   0   8   8      769.66      870.62     34.64 o 
   1   8   8      489.26      534.36     18.14 o 
   2   8   8      225.57      266.81     22.25 o 
   3   8   8      320.84      382.92     29.56 o 
   4   8   8     1438.05     1453.23     42.41 o 
   5   8   8        0.49        0.13      9.12 o 
   6   8   8      393.43      355.01     30.48 o 
   7   8   8      118.82       92.84     16.25 o 
   8   8   8      258.64      205.40     25.43 o 
   9   8   8       38.25       34.01     16.90 o 
   1   9   8       57.42       75.98     10.78 o 
   2   9   8     2306.52     2595.74     59.09 o 
   3   9   8       54.59       59.00     10.85 o 
   4   9   8       64.25       54.94     17.96 o 
   5   9   8     1366.26     1408.01     43.91 o 
   6   9   8      161.74      147.52     17.76 o 
   7   9   8       39.80       28.04     19.75 o 
   8   9   8      107.54       93.22     21.80 o 
   0  10   8     7289.48     7748.74    148.22 o 
   1  10   8       11.91       29.71     12.93 o 
   2  10   8     9157.69    10142.56    165.47 o 
   3  10   8      428.54      460.72     32.81 o 
   4  10   8     7740.68     8196.91    210.65 o 
   5  10   8       58.93       39.38     16.08 o 
   6  10   8     4525.08     4588.64    184.09 o 
   7  10   8      326.74      325.12     32.03 o 
   8  10   8     2121.38     2260.82     94.00 o 
   1  11   8     1318.25     1402.08     44.79 o 
   2  11   8      173.89      193.93     21.39 o 
   3  11   8       44.91       65.14     30.19 o 
   4  11   8       56.88       52.56     16.05 o 
   5  11   8       36.25       30.32     17.44 o 
   6  11   8      176.11      151.13     22.35 o 
   7  11   8       61.56       56.00     15.95 o 
   0  12   8     3177.32     3368.54    117.04 o 
   1  12   8       93.86       89.10     16.28 o 
   2  12   8     2286.72     2412.68     63.59 o 
   3  12   8      620.00      574.15     47.65 o 
   4  12   8     1502.35     1420.51     91.32 o 
   5  12   8      288.83      276.39     32.23 o 
   6  12   8     1025.52      934.42     69.26 o 
   1  13   8       84.01       51.10     21.65 o 
   2  13   8      417.22      380.78     43.60 o 
   3  13   8        0.03        0.73     18.45 o 
   4  13   8        1.40       -7.67     17.88 o 
   5  13   8      110.46      101.30     16.03 o 
   0  14   8     3058.50     3536.44    244.02 o 
   1  14   8      153.66      123.91     21.08 o 
   2  14   8      751.53      689.54    102.74 o 
   3  14   8        1.62       -7.03     22.02 o 
   1   1   9     2728.61     3015.78     17.89 o 
   2   1   9      386.30      413.96      9.83 o 
   3   1   9     1226.91     1133.58     20.80 o 
   4   1   9       80.01       93.14      7.49 o 
   5   1   9      502.90      502.62     17.99 o 
   6   1   9      157.34      189.47     12.57 o 
   7   1   9      937.24      994.95     20.18 o 
   8   1   9        1.76       28.85     13.56 o 
   9   1   9      160.67      126.09     20.76 o 
  10   1   9       11.99       -5.47     21.55 o 
   0   2   9    23090.22    21288.74    131.19 o 
   1   2   9      839.64      772.17     10.54 o 
   2   2   9    40270.39    41487.89    299.91 o 
   3   2   9      564.49      512.35     11.37 o 
   4   2   9    18860.79    17536.31    181.24 o 
   5   2   9        2.43       11.05      7.63 o 
   6   2   9    11897.15    12225.76    192.62 o 
   7   2   9      355.18      346.68     23.00 o 
   8   2   9     6304.60     6909.81    222.44 o 
   9   2   9      250.84      258.18     25.04 o 
  10   2   9     2065.94     2294.41    109.14 o 
   1   3   9     3069.93     3126.62     21.19 o 
   2   3   9      740.56      926.50     15.31 o 
   3   3   9     1018.88     1229.82     15.59 o 
   4   3   9     1302.29     1362.00     40.94 o 
   5   3   9        3.16       16.25      7.87 o 
   6   3   9      355.63      379.41     28.24 o 
   7   3   9     1019.17     1154.76     33.31 o 
   8   3   9      344.52      336.72     25.14 o 
   9   3   9       20.26       27.10     15.95 o 
  10   3   9       69.92       28.39     13.31 o 
   0   4   9    22778.33    23117.53    256.56 o 
   1   4   9     2451.08     2802.37     27.31 o 
   2   4   9    15211.05    14167.26    123.38 o 
   3   4   9     1897.11     1923.80     28.48 o 
   4   4   9    12361.42    12816.56    157.30 o 
   5   4   9      440.07      424.48     21.66 o 
   6   4   9     3211.48     3188.99     61.27 o 
   7   4   9      419.24      432.49     29.52 o 
   8   4   9     2266.48     2293.45     52.37 o 
   9   4   9      436.51      409.13     34.13 o 
  10   4   9      816.09      804.48     68.40 o 
   1   5   9       80.38       65.65      4.99 o 
   2   5   9      114.88      100.05      7.55 o 
   3   5   9        9.12       12.12      7.99 o 
   4   5   9      367.13      370.54     16.40 o 
   5   5   9      248.84      280.40     12.25 o 
   6   5   9      799.77      819.84     31.95 o 
   7   5   9      156.69      144.54     15.81 o 
   8   5   9       25.39       23.34     11.77 o 
   9   5   9     1032.90      924.52     65.31 o 
  10   5   9       10.01       44.15     18.97 o 
   0   6   9     6221.00     6303.39     89.84 o 
   1   6   9       22.57       18.93      5.42 o 
   2   6   9     4553.36     4362.00     58.39 o 
   3   6   9      742.89      699.74     21.25 o 
   4   6   9      233.55      201.19     13.13 o 
   5   6   9      681.50      717.55     22.95 o 
   6   6   9     1138.54     1127.91     31.55 o 
   7   6   9       20.86       41.91     11.70 o 
   8   6   9     2331.64     2395.19     63.32 o 
   9   6   9       27.27       20.92     14.61 o 
   1   7   9      726.94      785.68     21.50 o 
   2   7   9        4.96       15.14     10.92 o 
   3   7   9      269.20      304.28     18.20 o 
   4   7   9        1.42        2.08     12.98 o 
   5   7   9        8.13        9.64     10.58 o 
   6   7   9     2431.55     2618.15     63.82 o 
   7   7   9      164.80      108.51     15.88 o 
   8   7   9       84.34       60.32     15.25 o 
   9   7   9        7.43       51.32     16.45 o 
   0   8   9     7298.87     7278.43    152.91 o 
   1   8   9      812.67      903.45     19.00 o 
   2   8   9    14670.99    15174.53    357.84 o 
   3   8   9       12.05        6.75     12.09 o 
   4   8   9     9342.29     9709.24    134.23 o 
   5   8   9       91.25       69.98     13.56 o 
   6   8   9     4364.72     4464.30    114.98 o 
   7   8   9      512.20      478.21     51.62 o 
   8   8   9     6713.17     6998.90    392.27 o 
   9   8   9      185.64      163.58     24.38 o 
   1   9   9       50.91       41.14      7.28 o 
   2   9   9      364.56      414.41     25.16 o 
   3   9   9       40.22       67.89     14.59 o 
   4   9   9       67.58       76.98     16.01 o 
   5   9   9      537.83      513.81     38.31 o 
   6   9   9      349.12      308.73     31.74 o 
   7   9   9        3.88       -1.80     21.10 o 
   8   9   9      297.22      240.61     30.20 o 
   0  10   9      513.83      472.29     33.86 o 
   1  10   9      485.72      510.99     31.73 o 
   2  10   9      918.92      895.96     34.97 o 
   3  10   9      213.05      200.78     16.34 o 
   4  10   9      357.65      324.90     29.79 o 
   5  10   9      132.12       98.15     16.52 o 
   6  10   9      265.33      204.34     23.45 o 
   7  10   9       11.25       19.98     14.17 o 
   1  11   9       14.62       48.83     26.67 o 
   2  11   9        4.43       14.17     18.39 o 
   3  11   9        0.68       29.57     27.16 o 
   4  11   9       34.63       25.08     13.74 o 
   5  11   9        1.77       18.80     16.56 o 
   6  11   9        1.00       13.59     15.00 o 
   7  11   9      203.25      161.59     30.75 o 
   0  12   9     4517.20     4811.06    131.64 o 
   1  12   9       42.08       27.48     14.32 o 
   2  12   9     3339.19     3536.95     96.37 o 
   3  12   9      281.52      304.31     28.72 o 
   4  12   9     2298.08     2475.57    107.61 o 
   5  12   9        0.58      -17.15     23.32 o 
   6  12   9     1723.99     1776.05     71.54 o 
   1  13   9      431.33      312.51     40.54 o 
   2  13   9       34.77       31.71     18.36 o 
   3  13   9        3.84      -11.00     18.03 o 
   4  13   9       49.82       58.74     16.63 o 
   5  13   9       35.62       36.06     16.29 o 
   0  14   9     2311.14     2337.05    158.37 o 
   1  14   9       60.96       61.34     20.02 o 
   2  14   9     2478.89     2638.47    102.72 o 
   3  14   9      133.52       94.12     24.15 o 
   0   0  10    67761.26    81475.31   1999.80 o 
   1   0  10     2978.95     3278.50     33.05 o 
   2   0  10    31575.62    30174.77    386.14 o 
   3   0  10       97.54      127.79      9.23 o 
   4   0  10    13861.70    12129.19    237.25 o 
   5   0  10     1415.93     1523.57     35.49 o 
   6   0  10     8715.31     9216.58    229.62 o 
   7   0  10        0.82       34.18     26.58 o 
   8   0  10     3354.81     3508.65    132.62 o 
   9   0  10       19.56       50.48     18.53 o 
  10   0  10      867.80      747.37     93.42 o 
   1   1  10     1448.03     1129.16     12.39 o 
   2   1  10      142.13      170.01      6.92 o 
   3   1  10     7734.60     7426.23     72.77 o 
   4   1  10       12.46       15.49      7.16 o 
   5   1  10     3947.57     4085.61     65.87 o 
   6   1  10       18.98       26.52      5.10 o 
   7   1  10      631.79      731.70     27.60 o 
   8   1  10      356.20      357.95     23.12 o 
   9   1  10      712.09      807.45     53.77 o 
  10   1  10      453.08      392.73     33.78 o 
   0   2  10     6448.89     6436.48     87.57 o 
   1   2  10      951.97     1142.40      9.90 o 
   2   2  10     1103.98     1067.91     13.42 o 
   3   2  10      722.90      783.57     14.90 o 
   4   2  10     3016.11     3056.63     49.13 o 
   5   2  10        6.19       21.08      6.91 o 
   6   2  10     2237.08     2281.34     44.67 o 
   7   2  10      327.18      357.23     19.77 o 
   8   2  10      210.40      223.45     18.54 o 
   9   2  10        4.99       25.98     13.23 o 
  10   2  10      611.42      476.00     60.20 o 
   1   3  10     4426.57     4648.32     41.87 o 
   2   3  10      466.68      498.17     11.04 o 
   3   3  10      317.81      414.47     14.87 o 
   4   3  10      180.34      227.50     16.46 o 
   5   3  10       52.39       72.55      8.08 o 
   6   3  10       96.42      102.12     11.05 o 
   7   3  10        4.87        2.68     11.69 o 
   8   3  10      193.47      165.78     18.00 o 
   9   3  10      821.95      744.84     68.91 o 
  10   3  10       11.58       49.22     16.23 o 
   0   4  10    16323.57    16237.18    205.56 o 
   1   4  10      843.00      884.35     13.75 o 
   2   4  10     6051.82     5788.72     71.90 o 
   3   4  10      377.10      407.02     15.58 o 
   4   4  10     5688.91     5658.96     75.16 o 
   5   4  10       37.11       30.28      8.63 o 
   6   4  10     6845.54     7190.91    114.03 o 
   7   4  10       21.64       21.74      7.60 o 
   8   4  10     4449.73     4477.52     70.42 o 
   9   4  10       52.60       44.37     14.59 o 
  10   4  10      879.47      866.71     79.40 o 
   1   5  10     5024.57     4750.84     44.40 o 
   2   5  10       31.70       39.04      5.22 o 
   3   5  10     6875.45     7144.46     88.34 o 
   4   5  10      701.74      818.69     13.69 o 
   5   5  10     3595.01     3779.54     62.11 o 
   6   5  10     2807.45     2763.30     44.28 o 
   7   5  10      126.53      120.66     14.32 o 
   8   5  10       14.47       37.13     12.06 o 
   9   5  10     1498.73     1666.79     97.60 o 
   0   6  10    16286.55    15959.09    215.87 o 
   1   6  10      239.31      256.30     20.15 o 
   2   6  10    15580.04    15422.30    332.74 o 
   3   6  10       10.18       20.46      8.65 o 
   4   6  10     4630.66     4555.54     75.78 o 
   5   6  10     1286.95     1344.66     40.53 o 
   6   6  10     5622.49     5547.44    116.12 o 
   7   6  10       98.41       75.56     11.77 o 
   8   6  10     3122.74     3218.17    111.94 o 
   9   6  10      129.79       93.22     14.39 o 
   1   7  10     1796.14     1859.02     31.16 o 
   2   7  10      718.43      727.45     15.93 o 
   3   7  10     1854.23     1882.71     38.15 o 
   4   7  10      361.28      333.65     16.28 o 
   5   7  10      216.37      229.73     17.00 o 
   6   7  10      163.20      156.06     13.28 o 
   7   7  10      334.98      335.82     30.36 o 
   8   7  10      196.91      184.41     20.43 o 
   9   7  10       24.02       39.37     15.96 o 
   0   8  10       55.24       44.14     20.93 o 
   1   8  10      265.83      257.05     19.43 o 
   2   8  10      526.91      586.89     22.35 o 
   3   8  10      228.78      215.79     17.92 o 
   4   8  10      572.66      548.91     34.87 o 
   5   8  10        9.38       20.11      9.83 o 
   6   8  10       69.80       53.77     13.57 o 
   7   8  10        0.16       19.19     15.45 o 
   8   8  10      893.20      805.76     66.07 o 
   1   9  10      205.14      181.30     15.58 o 
   2   9  10      658.02      663.02     58.31 o 
   3   9  10      471.88      496.56     35.12 o 
   4   9  10        5.33      -11.73     17.68 o 
   5   9  10     1337.03     1210.45     35.82 o 
   6   9  10      719.24      645.24     59.36 o 
   7   9  10      118.59      107.18     20.57 o 
   8   9  10       31.20       10.12     16.38 o 
   0  10  10     4047.35     4536.36    123.81 o 
   1  10  10       16.98       18.77     13.57 o 
   2  10  10     7960.62     8779.45    179.86 o 
   3  10  10      258.47      252.17     23.06 o 
   4  10  10     4025.61     4384.20    110.93 o 
   5  10  10        0.22        5.11     19.59 o 
   6  10  10     2579.91     2697.92    117.44 o 
   7  10  10        3.89       20.37     18.23 o 
   1  11  10      616.78      584.90     38.27 o 
   2  11  10      699.06      722.94     42.88 o 
   3  11  10     1201.01     1256.99     49.71 o 
   4  11  10      307.36      274.37     23.18 o 
   5  11  10      965.58     1022.15     55.26 o 
   6  11  10      216.37      205.91     21.28 o 
   0  12  10     1337.36     1391.48     57.03 o 
   1  12  10       26.64       34.69     12.93 o 
   2  12  10      281.52      303.51     21.62 o 
   3  12  10      145.19      143.73     19.22 o 
   4  12  10     2253.03     2243.74     81.94 o 
   5  12  10        0.28       28.72     13.72 o 
   1  13  10       58.07       80.87     21.01 o 
   2  13  10        7.07       23.56     14.44 o 
   3  13  10      126.13      157.43     25.27 o 
   4  13  10      115.01      110.93     18.79 o 
   0  14  10      282.18      289.24     55.06 o 
   1  14  10       37.10       37.20     22.15 o 
   2  14  10      582.06      494.75     55.17 o 
   1   1  11     9624.35     8784.06    128.45 o 
   2   1  11      901.39      951.46     12.91 o 
   3   1  11     4777.13     4318.87     44.00 o 
   4   1  11      680.50      748.49     21.84 o 
   5   1  11     1382.02     1396.58     31.32 o 
   6   1  11      277.20      293.53     15.87 o 
   7   1  11      636.18      641.51     39.50 o 
   8   1  11      196.62      169.31     16.37 o 
   9   1  11     1275.30     1436.18     66.58 o 
  10   1  11       18.46       36.33     15.43 o 
   0   2  11     3828.95     3388.87     53.05 o 
   1   2  11     2639.97     2997.62     27.48 o 
   2   2  11     8873.14     8483.41     98.68 o 
   3   2  11      123.92      118.82      7.97 o 
   4   2  11     5392.50     5434.08     62.47 o 
   5   2  11       16.39       24.26      6.75 o 
   6   2  11     7088.01     7335.98    133.21 o 
   7   2  11        0.11        4.78     12.36 o 
   8   2  11     2297.86     2427.62     71.51 o 
   9   2  11       19.16       30.13     11.99 o 
  10   2  11     1168.59     1161.91     96.60 o 
   1   3  11    12989.92    11849.53    103.50 o 
   2   3  11     2131.89     2447.01     24.85 o 
   3   3  11    11681.57    10808.73     98.77 o 
   4   3  11      241.22      270.21     13.50 o 
   5   3  11     7650.01     8120.76    147.04 o 
   6   3  11     1175.63     1170.84     27.96 o 
   7   3  11     7426.17     8647.34    175.41 o 
   8   3  11      573.33      499.12     46.09 o 
   9   3  11     1114.12     1209.58     66.56 o 
  10   3  11      366.37      318.46     26.24 o 
   0   4  11      908.91      791.97     20.75 o 
   1   4  11      527.09      579.93     15.11 o 
   2   4  11     3082.21     2993.14     30.28 o 
   3   4  11      205.41      243.40     15.50 o 
   4   4  11     4445.52     4640.21     62.01 o 
   5   4  11       62.19       44.18      7.41 o 
   6   4  11      777.14      758.94     31.46 o 
   7   4  11        5.52        1.23     11.52 o 
   8   4  11     2900.90     2902.98     73.62 o 
   9   4  11       21.03       17.20     13.82 o 
   1   5  11      697.09      714.55     22.39 o 
   2   5  11      219.01      272.39     15.15 o 
   3   5  11      751.41      769.52     17.13 o 
   4   5  11      227.80      249.19     15.42 o 
   5   5  11        7.14       15.54      7.65 o 
   6   5  11     2223.09     2280.20     46.95 o 
   7   5  11        1.75       15.58      7.99 o 
   8   5  11        7.79       18.12     17.87 o 
   9   5  11       71.16       48.12     13.05 o 
   0   6  11     3783.31     4006.74     67.51 o 
   1   6  11      819.16      760.98     23.85 o 
   2   6  11     2178.89     2134.87     35.79 o 
   3   6  11     3093.24     3057.67     55.50 o 
   4   6  11     4908.58     5076.59     79.10 o 
   5   6  11        3.59       27.28     10.70 o 
   6   6  11      580.73      540.66     30.73 o 
   7   6  11      392.43      389.74     29.13 o 
   8   6  11     1131.61     1024.98     52.33 o 
   9   6  11       88.31       61.47     17.39 o 
   1   7  11     4698.82     4575.96     82.57 o 
   2   7  11      413.59      423.30     24.35 o 
   3   7  11     3668.95     3590.69     61.61 o 
   4   7  11       64.09       69.06     11.41 o 
   5   7  11     8226.15     8936.00    156.14 o 
   6   7  11     1536.98     1443.53     44.70 o 
   7   7  11     1177.12     1202.82     39.26 o 
   8   7  11      113.08       99.68     13.59 o 
   9   7  11     1052.72     1225.83     76.12 o 
   0   8  11     5782.47     6329.80    156.91 o 
   1   8  11        0.69       24.22     11.35 o 
   2   8  11     5313.44     5631.95    115.21 o 
   3   8  11       43.42       38.05     12.96 o 
   4   8  11     8349.14     8735.46    160.37 o 
   5   8  11       12.86       16.32      8.75 o 
   6   8  11     1364.90     1434.82     44.56 o 
   7   8  11        1.75        4.88     11.15 o 
   8   8  11      617.87      564.30     63.19 o 
   1   9  11     5403.89     5620.95     80.46 o 
   2   9  11      190.80      201.87     19.26 o 
   3   9  11     1232.13     1241.02     43.05 o 
   4   9  11       15.93       30.45     12.06 o 
   5   9  11     2157.65     2091.28     45.26 o 
   6   9  11      185.84      163.74     17.91 o 
   7   9  11     1610.09     1715.59     91.28 o 
   8   9  11      119.07       71.20     18.07 o 
   0  10  11     2011.42     2054.07     68.84 o 
   1  10  11      100.13      119.47     12.87 o 
   2  10  11     1472.42     1497.14     56.80 o 
   3  10  11        5.31       22.21     11.22 o 
   4  10  11      106.61       88.81     14.67 o 
   5  10  11      106.98       76.97     14.80 o 
   6  10  11        2.72       37.19     15.77 o 
   7  10  11        0.82       49.74     15.61 o 
   1  11  11     1313.42     1287.94     47.50 o 
   2  11  11      119.67       75.33     15.75 o 
   3  11  11       32.94       32.60     18.51 o 
   4  11  11      590.92      559.03     69.73 o 
   5  11  11      380.98      388.05     39.64 o 
   6  11  11       52.24       36.42     18.79 o 
   0  12  11     2077.01     2304.17     84.94 o 
   1  12  11       37.23       29.46     21.53 o 
   2  12  11      747.92      834.09     53.50 o 
   3  12  11        0.90        4.41     12.10 o 
   4  12  11     1306.80     1336.43     62.64 o 
   5  12  11       24.18       -2.21     15.36 o 
   1  13  11     1929.09     2049.83     80.05 o 
   2  13  11       15.76       30.98     16.40 o 
   3  13  11     1281.22     1422.67     70.81 o 
   4  13  11       76.54       82.95     20.69 o 
   0  14  11      659.93      571.95    122.86 o 
   1  14  11        1.93       20.36     24.76 o 
   2  14  11     1115.70     1093.96     75.60 o 
   0   0  12    10210.85    10534.47    258.93 o 
   1   0  12     3142.56     3322.35     47.94 o 
   2   0  12      847.15      783.27     16.97 o 
   3   0  12     1599.99     1421.88     41.05 o 
   4   0  12     5851.13     5825.90    126.28 o 
   5   0  12      442.70      459.76     18.37 o 
   6   0  12       53.57       33.37     16.83 o 
   7   0  12      155.91      152.29     21.32 o 
   8   0  12      469.73      398.90     40.50 o 
   9   0  12        7.26       58.04     22.39 o 
  10   0  12      529.17      466.68     67.09 o 
   1   1  12     9493.93     8245.75     81.61 o 
   2   1  12       15.43       18.13      3.12 o 
   3   1  12    12078.03    10856.42    112.41 o 
   4   1  12       10.70       14.64      3.81 o 
   5   1  12    11756.08    12074.25    188.89 o 
   6   1  12       85.40       82.99      9.57 o 
   7   1  12     4222.56     4507.21     92.26 o 
   8   1  12      603.76      555.24     51.32 o 
   9   1  12     2999.97     3305.51    106.54 o 
  10   1  12      496.55      387.02     36.99 o 
   0   2  12        4.61       11.39      2.88 o 
   1   2  12     2593.61     2633.08     25.00 o 
   2   2  12     2525.70     2491.11     24.95 o 
   3   2  12      245.33      282.28     13.35 o 
   4   2  12       42.28       37.23      6.90 o 
   5   2  12      154.35      211.90     14.00 o 
   6   2  12       61.97       52.46      9.69 o 
   7   2  12       14.32        9.24      7.98 o 
   8   2  12        2.46       26.07     16.59 o 
   9   2  12       20.89        8.81     14.54 o 
  10   2  12        2.73       26.36     20.08 o 
   1   3  12       80.92      128.76      8.89 o 
   2   3  12       41.80       59.38      5.62 o 
   3   3  12     3518.82     3555.52     39.86 o 
   4   3  12      488.09      499.62     12.26 o 
   5   3  12     1362.05     1401.82     32.50 o 
   6   3  12       63.60       70.61     11.36 o 
   7   3  12       42.32       50.37     10.17 o 
   8   3  12       59.32       49.83     15.40 o 
   9   3  12      390.13      336.26     33.08 o 
   0   4  12     2941.14     3193.56     44.53 o 
   1   4  12       95.44       84.32      6.98 o 
   2   4  12      169.55      151.65      9.97 o 
   3   4  12      368.84      436.39     14.53 o 
   4   4  12     1685.26     1724.69     33.88 o 
   5   4  12      216.51      212.28     17.22 o 
   6   4  12      318.84      323.85     21.80 o 
   7   4  12        8.65        9.23      9.92 o 
   8   4  12      792.36      780.73     42.88 o 
   9   4  12      247.05      212.83     24.58 o 
   1   5  12    23249.46    21888.75    364.03 o 
   2   5  12       69.20      102.14      9.27 o 
   3   5  12    11088.17    11423.50    181.12 o 
   4   5  12     1311.79     1426.97     30.57 o 
   5   5  12     4261.76     4100.63     53.62 o 
   6   5  12        8.78       20.89      9.95 o 
   7   5  12     4709.39     5366.42     97.19 o 
   8   5  12     1106.39     1159.36     68.29 o 
   9   5  12     4473.98     4680.72    282.16 o 
   0   6  12      339.67      358.26     21.20 o 
   1   6  12        1.43        8.16      6.80 o 
   2   6  12     1371.97     1335.29     23.89 o 
   3   6  12        3.40       14.56      6.77 o 
   4   6  12     1568.97     1564.40     33.40 o 
   5   6  12       75.53       84.64     11.01 o 
   6   6  12     1601.44     1476.68     40.16 o 
   7   6  12     1360.73     1323.34     37.42 o 
   8   6  12        8.29       24.19     19.45 o 
   9   6  12      132.68       89.06     18.05 o 
   1   7  12     2698.90     2741.44     56.09 o 
   2   7  12      588.30      556.23     22.47 o 
   3   7  12      389.53      335.65     24.43 o 
   4   7  12      120.77       95.09     12.26 o 
   5   7  12     2446.77     2589.84     53.49 o 
   6   7  12      181.77      229.84     15.57 o 
   7   7  12     2024.42     2067.39     76.30 o 
   8   7  12        1.60       14.38     13.86 o 
   0   8  12      205.08      223.44     26.33 o 
   1   8  12      466.89      513.80     30.35 o 
   2   8  12       21.36        7.16     12.49 o 
   3   8  12      445.79      509.94     39.47 o 
   4   8  12       78.30       83.19     15.11 o 
   5   8  12      158.29      152.96     14.41 o 
   6   8  12       60.36       65.69      9.36 o 
   7   8  12       48.69       48.81     12.58 o 
   8   8  12        2.53       31.35     17.18 o 
   1   9  12     2757.71     2726.33     50.49 o 
   2   9  12       18.43       19.09     15.25 o 
   3   9  12     3006.64     3144.76     89.28 o 
   4   9  12       17.43       24.63     16.90 o 
   5   9  12     2743.18     2783.32     64.34 o 
   6   9  12        2.77       25.24     13.70 o 
   7   9  12     1877.35     2163.45    101.38 o 
   0  10  12      957.09      885.23     51.86 o 
   1  10  12      182.72      172.48     21.54 o 
   2  10  12      915.13      995.30     33.73 o 
   3  10  12      307.26      314.21     27.87 o 
   4  10  12      561.30      605.49     55.50 o 
   5  10  12      165.91      135.21     18.39 o 
   6  10  12      732.48      619.75     74.37 o 
   7  10  12        1.24        0.98     15.56 o 
   1  11  12     3748.69     3865.41     70.10 o 
   2  11  12       22.30       16.88     15.53 o 
   3  11  12     7242.93     8036.23    182.16 o 
   4  11  12      180.32      130.42     17.69 o 
   5  11  12     2764.89     3023.85    134.93 o 
   6  11  12        3.01       19.44     19.94 o 
   0  12  12      415.36      392.16     51.76 o 
   1  12  12        5.11       36.69     14.65 o 
   2  12  12       59.75       72.24     17.60 o 
   3  12  12       60.71       49.59     13.55 o 
   4  12  12      336.74      316.35     30.10 o 
   5  12  12       75.56       87.08     18.10 o 
   1  13  12        2.94        9.81     29.53 o 
   2  13  12        7.13       41.29     15.55 o 
   3  13  12        1.06        4.74     17.15 o 
   1   1  13     7915.11     7324.22     81.77 o 
   2   1  13        7.40        9.13      4.08 o 
   3   1  13     8166.41     7732.12     94.49 o 
   4   1  13      177.15      174.20      9.24 o 
   5   1  13      998.77      976.23     15.08 o 
   6   1  13       33.54       34.39      7.57 o 
   7   1  13     3560.49     3768.18    111.68 o 
   8   1  13       10.50       43.13     11.43 o 
   9   1  13     1178.67     1262.96     66.06 o 
   0   2  13      148.54      120.02     17.63 o 
   1   2  13      258.57      285.41      9.91 o 
   2   2  13     1205.08     1361.66     29.60 o 
   3   2  13       15.65       13.96      3.65 o 
   4   2  13       83.04       91.93      7.88 o 
   5   2  13      404.36      408.01     28.17 o 
   6   2  13       48.89       30.37     10.11 o 
   7   2  13      871.21      923.55     43.13 o 
   8   2  13       87.40      110.83     13.94 o 
   9   2  13        3.04       24.40     13.11 o 
   1   3  13    19091.78    18007.71    155.21 o 
   2   3  13      330.98      335.29      8.30 o 
   3   3  13    12931.14    12779.80    158.60 o 
   4   3  13      953.42      977.08     16.00 o 
   5   3  13     9495.36    10117.49    153.04 o 
   6   3  13      394.03      413.78     29.64 o 
   7   3  13     8714.00     9717.10    213.91 o 
   8   3  13       61.50       36.61     11.50 o 
   9   3  13     3028.29     3459.08    139.89 o 
   0   4  13      788.83      833.95     28.47 o 
   1   4  13      561.24      576.98      9.78 o 
   2   4  13        3.02        5.68      4.03 o 
   3   4  13      243.05      219.65     14.53 o 
   4   4  13        3.64       15.45      8.41 o 
   5   4  13      166.47      182.60     14.37 o 
   6   4  13       15.03       28.67     11.12 o 
   7   4  13      123.83      137.01     12.94 o 
   8   4  13      246.34      166.31     26.49 o 
   9   4  13      190.70      146.82     17.34 o 
   1   5  13       13.07        8.39      3.51 o 
   2   5  13      336.50      358.90     13.67 o 
   3   5  13      502.73      497.93     20.94 o 
   4   5  13     1157.49     1176.34     18.69 o 
   5   5  13      979.28      998.32     29.44 o 
   6   5  13       37.78       47.64      9.75 o 
   7   5  13      129.14      117.09     13.55 o 
   8   5  13        0.88       23.82     14.65 o 
   9   5  13      154.50      141.64     18.76 o 
   0   6  13        4.38       22.01     10.84 o 
   1   6  13        5.37       10.12      6.45 o 
   2   6  13       25.97       38.25      8.78 o 
   3   6  13      241.77      280.64     20.19 o 
   4   6  13      933.34      954.86     24.27 o 
   5   6  13      142.37      135.56     13.97 o 
   6   6  13       82.59       70.70     12.28 o 
   7   6  13      299.33      279.09     21.38 o 
   8   6  13      394.07      325.06     29.90 o 
   1   7  13    10714.40    10858.43    186.12 o 
   2   7  13      660.26      638.20     26.25 o 
   3   7  13     9294.61     9831.95    118.99 o 
   4   7  13      107.18      106.16     12.99 o 
   5   7  13     2554.51     2627.18     67.44 o 
   6   7  13     1930.93     2006.19     48.23 o 
   7   7  13     6189.16     6092.62    286.56 o 
   8   7  13      374.62      286.67     31.75 o 
   0   8  13     4627.70     5204.98    106.09 o 
   1   8  13      107.48       96.48     13.98 o 
   2   8  13      404.26      369.49     28.05 o 
   3   8  13      140.14      109.99     13.09 o 
   4   8  13      519.45      581.13     53.54 o 
   5   8  13      251.25      204.00     19.51 o 
   6   8  13       34.67       41.60     10.37 o 
   7   8  13       37.63       36.63     11.82 o 
   8   8  13       54.65       45.48     16.22 o 
   1   9  13     5268.96     5714.23    130.22 o 
   2   9  13        0.35        0.61     12.15 o 
   3   9  13     4567.27     4880.97    124.68 o 
   4   9  13       27.38       46.54     13.59 o 
   5   9  13     3786.55     3892.42     87.57 o 
   6   9  13      103.56       79.06     15.60 o 
   7   9  13     1998.16     2091.16     73.39 o 
   0  10  13     1345.71     1265.64     62.18 o 
   1  10  13      512.50      458.31     47.68 o 
   2  10  13       76.33       87.70     17.32 o 
   3  10  13      110.30       94.84     13.29 o 
   4  10  13       81.60       89.66     16.02 o 
   5  10  13        0.52      -15.84     16.14 o 
   6  10  13       31.01       56.01     16.53 o 
   1  11  13     1360.87     1433.38     51.90 o 
   2  11  13      108.58      117.98     21.19 o 
   3  11  13       32.77       31.20     12.51 o 
   4  11  13       14.51       30.27     18.30 o 
   5  11  13       88.36       57.25     21.24 o 
   0  12  13        0.04       40.36     47.14 o 
   1  12  13       33.52       51.08     16.04 o 
   2  12  13       72.43       58.05     18.36 o 
   3  12  13      114.48       96.36     16.93 o 
   4  12  13        9.90       25.76     20.38 o 
   1  13  13     3571.83     3772.73    186.71 o 
   2  13  13       82.12       35.13     19.80 o 
   3  13  13     1975.15     2110.99     87.35 o 
   0   0  14     4817.37     4305.78    107.93 o 
   1   0  14      143.74      225.61     40.16 o 
   2   0  14     2835.78     2817.36     44.82 o 
   3   0  14      574.58      650.47     15.84 o 
   4   0  14      646.20      617.08     30.49 o 
   5   0  14      573.73      629.19     25.47 o 
   6   0  14     3544.03     3837.81    149.38 o 
   7   0  14       88.33      129.60     20.99 o 
   8   0  14       49.38       74.61     16.08 o 
   9   0  14     1304.78     1230.25     98.79 o 
   1   1  14     9983.07     9186.01    129.42 o 
   2   1  14       78.24       96.62      6.75 o 
   3   1  14     8216.32     7997.72     87.62 o 
   4   1  14       57.41       77.35      7.17 o 
   5   1  14    14303.12    15098.81    214.83 o 
   6   1  14      321.06      301.07     17.66 o 
   7   1  14     3008.53     3266.87     82.04 o 
   8   1  14      216.88      221.50     25.74 o 
   9   1  14     1292.51     1428.30     66.06 o 
   0   2  14      885.51      967.47     41.56 o 
   1   2  14      382.76      398.59     13.88 o 
   2   2  14      275.31      256.80      7.62 o 
   3   2  14     2161.44     2186.86     25.73 o 
   4   2  14     1565.94     1612.79     32.48 o 
   5   2  14       93.04       95.18      9.36 o 
   6   2  14      171.64      187.38     15.61 o 
   7   2  14      180.90      193.23     24.56 o 
   8   2  14      410.17      414.15     37.36 o 
   9   2  14        3.01        7.27     17.79 o 
   1   3  14     3658.33     3610.48     38.92 o 
   2   3  14      641.74      723.29     10.59 o 
   3   3  14      598.64      538.75     12.39 o 
   4   3  14       15.18       11.49      4.36 o 
   5   3  14       19.74       28.91      8.86 o 
   6   3  14       46.36       52.23     11.79 o 
   7   3  14      106.98      110.19     17.70 o 
   8   3  14      351.37      319.91     27.81 o 
   9   3  14      209.68      169.18     22.23 o 
   0   4  14     2075.19     2122.84     35.85 o 
   1   4  14     1246.83     1306.42     22.52 o 
   2   4  14      585.13      528.31     12.25 o 
   3   4  14      260.17      269.13     13.20 o 
   4   4  14       52.10       43.00      7.40 o 
   5   4  14       10.60        9.40      8.28 o 
   6   4  14     1123.66     1191.28     40.09 o 
   7   4  14       49.25       36.80     11.63 o 
   8   4  14      236.14      281.87     22.47 o 
   9   4  14      316.86      201.29     24.97 o 
   1   5  14    12081.75    12484.21    177.00 o 
   2   5  14      824.84      886.23     15.10 o 
   3   5  14    13706.16    14087.24    202.40 o 
   4   5  14      297.77      288.46     21.85 o 
   5   5  14    10599.24    11403.76    194.49 o 
   6   5  14        2.15       17.49     11.03 o 
   7   5  14     2001.86     2099.53     60.10 o 
   8   5  14       82.76       62.88     13.08 o 
   0   6  14     4605.13     4546.92     98.84 o 
   1   6  14      371.35      375.82     13.62 o 
   2   6  14      273.61      260.72     18.27 o 
   3   6  14      217.34      197.74     17.03 o 
   4   6  14      798.50      773.05     22.06 o 
   5   6  14       92.43       87.12     11.52 o 
   6   6  14      336.03      386.70     30.37 o 
   7   6  14       58.76       26.69     11.69 o 
   8   6  14      896.74      927.52     64.20 o 
   1   7  14     6506.72     6927.42    111.23 o 
   2   7  14        1.87        9.05     11.31 o 
   3   7  14     2222.24     2176.10     48.36 o 
   4   7  14      279.64      265.17     19.49 o 
   5   7  14      228.41      238.18     21.61 o 
   6   7  14        0.55       29.99     11.14 o 
   7   7  14      492.22      410.06     33.35 o 
   8   7  14       48.16       31.66     18.62 o 
   0   8  14     2098.06     2155.51     55.77 o 
   1   8  14     1610.66     1614.90     42.49 o 
   2   8  14      164.41      159.95     16.41 o 
   3   8  14      748.76      752.96     37.85 o 
   4   8  14      216.73      225.96     18.10 o 
   5   8  14        8.97       22.15     10.42 o 
   6   8  14       92.48       40.03     14.45 o 
   7   8  14       43.77       38.07     10.65 o 
   1   9  14      536.23      509.44     40.53 o 
   2   9  14     1378.80     1349.18     43.33 o 
   3   9  14     4977.15     5356.86     92.18 o 
   4   9  14        0.58       32.32     10.71 o 
   5   9  14     1291.56     1254.25     53.58 o 
   6   9  14       24.26       32.02     14.98 o 
   7   9  14     1293.95     1285.26     65.23 o 
   0  10  14     2560.20     2598.11     80.63 o 
   1  10  14        2.47       19.57      9.28 o 
   2  10  14      255.47      235.51     19.59 o 
   3  10  14      253.39      229.69     22.68 o 
   4  10  14      773.72      784.41     52.81 o 
   5  10  14      101.11       84.86     14.37 o 
   6  10  14       52.91       56.76     21.37 o 
   1  11  14     3352.90     3629.94    133.48 o 
   2  11  14       98.94       59.55     15.29 o 
   3  11  14     2726.05     2887.01     98.95 o 
   4  11  14       49.65       27.20     14.22 o 
   5  11  14     1927.89     1893.14     73.05 o 
   0  12  14       81.79       55.71     19.09 o 
   1  12  14       17.50       12.22     13.18 o 
   2  12  14      234.63      220.64     25.88 o 
   3  12  14       31.61       12.59     14.68 o 
   4  12  14       19.01       47.58     14.68 o 
   1  13  14       18.98       43.99     22.92 o 
   2  13  14       19.43       15.09     19.06 o 
   1   1  15     1453.62     1396.45     26.90 o 
   2   1  15      126.56      141.85      9.30 o 
   3   1  15     3065.89     3075.39     40.65 o 
   4   1  15      104.42      102.90      7.23 o 
   5   1  15     3428.87     3506.69     91.26 o 
   6   1  15       14.95       21.25     10.66 o 
   7   1  15     1425.18     1416.72     47.88 o 
   8   1  15      192.07      183.91     17.98 o 
   9   1  15      239.19      148.87     20.08 o 
   0   2  15     8711.35     8227.84    241.95 o 
   1   2  15       83.06       75.56      7.68 o 
   2   2  15     5009.84     4859.94     51.09 o 
   3   2  15     1415.11     1360.86     25.90 o 
   4   2  15     9656.05    10257.71    128.07 o 
   5   2  15      187.34      205.59     15.06 o 
   6   2  15     1316.84     1449.61     42.88 o 
   7   2  15     1089.62     1100.02     38.51 o 
   8   2  15     1845.03     2187.85     85.14 o 
   9   2  15      237.89      161.16     19.75 o 
   1   3  15    14762.05    14498.29    146.72 o 
   2   3  15       34.17       57.70      6.59 o 
   3   3  15     8628.44     8831.36    143.01 o 
   4   3  15      757.79      794.63     17.10 o 
   5   3  15     2132.72     2085.14     46.57 o 
   6   3  15      216.72      211.63     17.71 o 
   7   3  15     1834.37     1806.55     70.43 o 
   8   3  15       10.74       20.80     11.11 o 
   9   3  15     1675.02     1750.82     61.86 o 
   0   4  15     4508.90     4997.58     96.81 o 
   1   4  15       57.17       47.10      6.59 o 
   2   4  15     8528.33     8696.96    115.60 o 
   3   4  15     2017.83     2112.00     34.59 o 
   4   4  15      504.90      513.27     20.85 o 
   5   4  15      336.59      337.99     23.84 o 
   6   4  15      953.27      982.73     30.39 o 
   7   4  15      683.03      611.46     50.33 o 
   8   4  15      994.07     1026.79     63.97 o 
   1   5  15      597.80      599.56     12.02 o 
   2   5  15      604.21      604.46     12.77 o 
   3   5  15      384.30      409.61     20.25 o 
   4   5  15      624.98      646.09     25.30 o 
   5   5  15      357.11      358.00     25.62 o 
   6   5  15      205.58      204.01     16.53 o 
   7   5  15      120.44      104.47     12.85 o 
   8   5  15      105.73       86.53     20.94 o 
   0   6  15      470.78      468.09     30.23 o 
   1   6  15      156.93      133.92     11.67 o 
   2   6  15       53.66       34.21      8.47 o 
   3   6  15      875.03      926.69     30.97 o 
   4   6  15      988.52      985.77     45.96 o 
   5   6  15       15.88       21.98     10.10 o 
   6   6  15      589.09      601.20     46.73 o 
   7   6  15       18.81       44.22     12.41 o 
   8   6  15      507.25      430.47     44.30 o 
   1   7  15     2494.28     2486.46     43.68 o 
   2   7  15       19.18       24.47      9.25 o 
   3   7  15     3052.30     3001.01     60.43 o 
   4   7  15      384.79      333.05     25.19 o 
   5   7  15     4657.14     4866.84     73.68 o 
   6   7  15       10.88       14.49     10.62 o 
   7   7  15     1232.95     1206.82     61.18 o 
   0   8  15     2048.75     1975.98     63.39 o 
   1   8  15      690.90      751.15     21.99 o 
   2   8  15     2331.55     2347.58     58.66 o 
   3   8  15     1001.93     1037.99     34.61 o 
   4   8  15     2221.73     2341.78     48.87 o 
   5   8  15     1135.48     1108.31     52.86 o 
   6   8  15     2761.82     2789.60     85.86 o 
   7   8  15        5.45       19.67     12.03 o 
   1   9  15      314.18      264.55     26.31 o 
   2   9  15      118.79       81.91     14.97 o 
   3   9  15     3240.26     3430.91     76.65 o 
   4   9  15       59.46       51.28     12.81 o 
   5   9  15     2362.97     2402.44     81.11 o 
   6   9  15       17.13       50.32     18.55 o 
   0  10  15       52.76       45.31     16.92 o 
   1  10  15      457.25      380.08     37.84 o 
   2  10  15      115.44       79.04     15.19 o 
   3  10  15       70.10       54.07     10.03 o 
   4  10  15      139.75      108.80     13.18 o 
   5  10  15       33.43       12.91     15.15 o 
   1  11  15      438.81      402.37     42.92 o 
   2  11  15        0.14        7.18     12.41 o 
   3  11  15      196.48      168.24     18.42 o 
   4  11  15       82.05       59.97     17.18 o 
   0  12  15      637.34      449.73     68.45 o 
   1  12  15       16.28       18.74     11.60 o 
   2  12  15     1437.49     1572.83     67.51 o 
   3  12  15       35.94       34.07     14.01 o 
   0   0  16    10949.19    11248.11    331.43 o 
   1   0  16      411.14      422.42     50.40 o 
   2   0  16    11741.54    11637.35    254.95 o 
   3   0  16       24.76       16.63     13.18 o 
   4   0  16     2765.73     2876.96     58.46 o 
   5   0  16     2809.11     2851.64     70.24 o 
   6   0  16    11246.95    12474.44    535.59 o 
   7   0  16      152.94      155.40     17.96 o 
   8   0  16     5787.03     6254.49    293.24 o 
   9   0  16       74.59       43.33     20.37 o 
   1   1  16     1606.91     1621.36     43.05 o 
   2   1  16      135.66      131.38      9.53 o 
   3   1  16      607.46      639.13     15.27 o 
   4   1  16      456.56      426.08     22.07 o 
   5   1  16     2774.06     2657.96     48.92 o 
   6   1  16      645.71      547.77     24.53 o 
   7   1  16     1885.59     1820.79     54.14 o 
   8   1  16       25.57       34.71     10.88 o 
   9   1  16      307.49      226.17     23.34 o 
   0   2  16      847.46      770.59     12.86 o 
   1   2  16       62.89       43.67      6.10 o 
   2   2  16     1078.54     1046.97     23.40 o 
   3   2  16     1895.91     1861.03     26.20 o 
   4   2  16     1650.22     1611.72     59.85 o 
   5   2  16      258.23      242.02     16.07 o 
   6   2  16      560.91      538.00     43.73 o 
   7   2  16        1.42       -5.23     13.55 o 
   8   2  16      704.36      593.30     58.72 o 
   1   3  16     2820.38     2833.14     43.06 o 
   2   3  16      650.70      629.08     13.59 o 
   3   3  16      205.10      176.36     12.38 o 
   4   3  16       30.07       32.12      6.32 o 
   5   3  16        1.78       -3.39      9.44 o 
   6   3  16       39.52       37.22     12.95 o 
   7   3  16       76.56       67.91     13.22 o 
   8   3  16       28.29       37.73     13.06 o 
   0   4  16     4740.79     4573.73     81.47 o 
   1   4  16      618.72      615.64     11.32 o 
   2   4  16    10920.10    11251.30    135.47 o 
   3   4  16      164.99      165.89     12.59 o 
   4   4  16     1848.84     1837.15     38.20 o 
   5   4  16      909.64      879.98     35.70 o 
   6   4  16     1731.50     1782.36     42.97 o 
   7   4  16      427.37      344.17     30.75 o 
   8   4  16     1182.33     1212.54     85.46 o 
   1   5  16     5561.46     5930.21     80.14 o 
   2   5  16      195.63      211.41     13.30 o 
   3   5  16      169.02      146.09     13.98 o 
   4   5  16       92.20       77.74     11.95 o 
   5   5  16      655.35      621.57     26.26 o 
   6   5  16        5.59       26.69     11.01 o 
   7   5  16     1367.68     1304.70     52.08 o 
   8   5  16        0.27      -17.49     14.18 o 
   0   6  16    11583.80    12131.66    291.98 o 
   1   6  16     1033.80     1027.28     21.36 o 
   2   6  16     3849.62     3772.72     55.14 o 
   3   6  16       37.95       27.98      8.59 o 
   4   6  16     5610.67     5721.08    126.53 o 
   5   6  16      677.77      675.33     37.44 o 
   6   6  16     3269.88     3517.39    117.57 o 
   7   6  16      805.09      811.35     51.72 o 
   1   7  16      432.01      398.12     30.54 o 
   2   7  16       36.19       46.47     10.80 o 
   3   7  16      348.12      333.18     25.18 o 
   4   7  16        3.07       -0.62      8.27 o 
   5   7  16      189.16      160.99     14.82 o 
   6   7  16        0.52       18.31     10.21 o 
   7   7  16        3.28       17.55     14.89 o 
   0   8  16      176.09      192.12     44.67 o 
   1   8  16      167.96      130.74     15.18 o 
   2   8  16      138.89      104.52     10.29 o 
   3   8  16      256.69      212.34     20.50 o 
   4   8  16       46.89       27.37     10.06 o 
   5   8  16       87.70       85.06     11.91 o 
   6   8  16      118.49       71.92     13.95 o 
   1   9  16     2341.66     2353.77     53.98 o 
   2   9  16      592.74      544.48     31.27 o 
   3   9  16      107.19      105.40     13.07 o 
   4   9  16        9.63       39.80     11.02 o 
   5   9  16      313.36      244.90     24.47 o 
   6   9  16        0.59       -8.66     16.42 o 
   0  10  16     3724.97     4052.89    132.28 o 
   1  10  16      603.32      501.32     45.47 o 
   2  10  16     2230.33     2350.51     91.27 o 
   3  10  16       92.54       94.20     15.50 o 
   4  10  16     3505.49     3757.81    155.98 o 
   5  10  16       21.93       22.06     13.64 o 
   1  11  16      883.99      831.93     68.09 o 
   2  11  16       34.23       42.10     13.78 o 
   3  11  16      700.45      623.89     56.44 o 
   4  11  16       24.90       22.10     20.60 o 
   0  12  16     1213.59     1168.94     98.53 o 
   1  12  16       11.87        4.16     16.43 o 
   2  12  16      892.25      807.84     49.50 o 
   1   1  17      219.79      235.74     25.41 o 
   2   1  17       94.82       68.81      7.47 o 
   3   1  17       59.83       49.68      6.46 o 
   4   1  17        1.36       15.35      6.22 o 
   5   1  17       49.79       38.89      8.78 o 
   6   1  17        7.36       22.34     11.20 o 
   7   1  17       98.92       65.78     11.07 o 
   8   1  17       33.94       24.96     20.81 o 
   0   2  17     6356.24     6203.68    185.36 o 
   1   2  17      100.16       89.62     11.63 o 
   2   2  17    10376.80    10689.25    138.70 o 
   3   2  17      273.44      263.18     15.50 o 
   4   2  17    11712.66    12748.58    204.31 o 
   5   2  17       25.17       18.65      8.18 o 
   6   2  17     2460.90     2593.54     50.68 o 
   7   2  17     1174.45     1162.02     53.58 o 
   8   2  17     3486.21     4135.59    157.19 o 
   1   3  17      180.42      132.94     12.37 o 
   2   3  17     2031.97     2074.58     29.68 o 
   3   3  17     3021.35     3190.62     52.52 o 
   4   3  17       51.49       30.38      9.30 o 
   5   3  17       21.53       25.23      7.26 o 
   6   3  17      196.55      174.37     16.31 o 
   7   3  17        2.11        9.55     12.64 o 
   8   3  17       71.89       37.21     15.45 o 
   0   4  17     1721.82     1569.59     36.84 o 
   1   4  17     1313.77     1379.50     31.84 o 
   2   4  17     3189.78     3162.58     43.65 o 
   3   4  17       36.76       29.85      9.49 o 
   4   4  17     4128.22     4535.04     78.92 o 
   5   4  17       30.98       36.46      9.90 o 
   6   4  17     4026.17     4295.27     81.68 o 
   7   4  17       77.36       48.75     11.80 o 
   8   4  17      922.13      849.34     64.86 o 
   1   5  17       54.00       49.63      9.95 o 
   2   5  17       21.74       26.21      7.39 o 
   3   5  17       28.85       31.40     10.25 o 
   4   5  17      241.12      258.29     17.75 o 
   5   5  17        7.26        9.81      9.97 o 
   6   5  17       34.06       35.39     10.71 o 
   7   5  17       19.09       17.42     12.44 o 
   0   6  17     1306.00     1235.14     40.77 o 
   1   6  17       21.22       16.38     11.98 o 
   2   6  17     1738.33     1655.80     40.09 o 
   3   6  17      871.86      861.61     34.24 o 
   4   6  17     1943.64     2046.88     46.41 o 
   5   6  17        4.86       18.19      9.47 o 
   6   6  17      764.84      804.73     45.59 o 
   7   6  17       89.15       67.22     16.98 o 
   1   7  17       27.47       25.72      6.80 o 
   2   7  17       42.43       35.20      8.54 o 
   3   7  17      411.27      386.80     23.07 o 
   4   7  17      126.91      103.92     12.36 o 
   5   7  17      684.17      585.08     45.65 o 
   6   7  17       45.47       22.83     12.75 o 
   7   7  17        1.80       13.64     14.93 o 
   0   8  17     5298.18     5543.73    109.13 o 
   1   8  17      775.63      668.69     47.34 o 
   2   8  17    10719.19    11554.96    235.66 o 
   3   8  17        6.71       13.65     10.29 o 
   4   8  17     3055.80     3116.16    104.96 o 
   5   8  17      108.38       88.71     12.75 o 
   6   8  17     3032.48     3313.40     96.08 o 
   1   9  17      214.41      202.08     21.97 o 
   2   9  17       75.14       89.34     14.19 o 
   3   9  17        7.49       19.14     10.44 o 
   4   9  17       36.96       46.52     12.61 o 
   5   9  17       31.93       19.01     12.41 o 
   0  10  17      268.54      258.75     33.80 o 
   1  10  17      313.09      319.35     31.88 o 
   2  10  17      145.00      106.79     16.32 o 
   3  10  17        7.56       14.30     13.08 o 
   4  10  17      393.69      332.42     40.05 o 
   1  11  17        2.48       20.70     12.81 o 
   2  11  17        0.10       19.28     17.11 o 
   3  11  17       50.96       41.52     15.56 o 
   0  12  17     1783.44     1903.93    190.10 o 
   0   0  18     7754.80     8515.02    386.78 o 
   1   0  18       15.48       10.99     23.79 o 
   2   0  18    11326.71    12057.28    241.70 o 
   3   0  18      270.18      241.73     28.26 o 
   4   0  18    12485.15    13482.01    307.25 o 
   5   0  18     2569.84     2804.22     88.07 o 
   6   0  18     7831.33     8163.34    337.48 o 
   7   0  18      436.67      409.30     55.50 o 
   8   0  18      538.49      525.34     96.03 o 
   1   1  18      692.48      740.42     31.41 o 
   2   1  18        0.53        4.92     13.93 o 
   3   1  18      391.91      379.41     17.47 o 
   4   1  18      620.00      608.97     18.35 o 
   5   1  18       15.67       19.44      6.80 o 
   6   1  18      538.96      526.13     36.30 o 
   7   1  18       22.32       36.47     12.60 o 
   8   1  18      128.65       90.95     19.80 o 
   0   2  18     7128.12     7687.21    256.41 o 
   1   2  18        9.65        4.69      9.77 o 
   2   2  18      806.73      836.96     21.62 o 
   3   2  18       22.10       22.07      5.93 o 
   4   2  18     1265.88     1256.84     29.72 o 
   5   2  18       11.15        8.25      7.23 o 
   6   2  18      690.23      739.32     37.89 o 
   7   2  18       92.83       87.89     15.38 o 
   8   2  18       39.27       26.92     16.35 o 
   1   3  18      242.10      208.74     17.18 o 
   2   3  18      473.55      521.19     19.72 o 
   3   3  18      211.50      190.51     16.94 o 
   4   3  18      160.31      144.19     11.59 o 
   5   3  18      154.55      159.83     14.50 o 
   6   3  18        0.22       23.14     16.33 o 
   7   3  18      128.06      108.55     29.66 o 
   8   3  18       42.37        8.63     29.84 o 
   0   4  18     3355.76     3418.81     71.63 o 
   1   4  18      306.01      282.72     10.22 o 
   2   4  18     4638.12     4712.25     88.45 o 
   3   4  18      679.05      655.76     26.26 o 
   4   4  18     3377.39     3480.75     77.79 o 
   5   4  18       74.89       58.45     12.93 o 
   6   4  18     2617.32     2874.59    109.26 o 
   7   4  18       76.53       61.84     17.62 o 
   1   5  18       49.95       60.41     10.28 o 
   2   5  18       17.26       34.68      8.90 o 
   3   5  18      605.74      628.84     39.94 o 
   4   5  18       99.22       59.38     12.62 o 
   5   5  18      956.56     1046.92     35.44 o 
   6   5  18      399.35      344.24     28.62 o 
   7   5  18      408.62      405.65     40.51 o 
   0   6  18     9790.29    11022.74    338.16 o 
   1   6  18      623.89      642.54     49.18 o 
   2   6  18     4083.93     4397.79    100.99 o 
   3   6  18       26.72       33.80      8.72 o 
   4   6  18     3254.24     3356.68     72.46 o 
   5   6  18        1.87        0.29      9.97 o 
   6   6  18     2548.82     2805.85    118.66 o 
   7   6  18      229.49      160.64     23.18 o 
   1   7  18        1.91        7.31      7.04 o 
   2   7  18        9.27       -1.92     10.59 o 
   3   7  18      163.81      146.19     15.82 o 
   4   7  18      231.70      230.65     20.32 o 
   5   7  18       56.49       65.05     11.16 o 
   6   7  18      112.22      105.40     16.87 o 
   0   8  18       17.21       25.38     16.30 o 
   1   8  18      123.90       85.71     13.84 o 
   2   8  18      196.42      149.47     15.25 o 
   3   8  18       36.97       16.62     10.20 o 
   4   8  18        8.33       -1.15     15.04 o 
   5   8  18      171.34      144.99     16.99 o 
   1   9  18     1104.29     1084.89     55.86 o 
   2   9  18       91.82       62.17     13.24 o 
   3   9  18        1.56      -11.35     13.36 o 
   4   9  18       17.72       24.91     11.54 o 
   5   9  18       16.26       29.88     15.84 o 
   0  10  18     2580.36     2750.78    135.85 o 
   1  10  18      317.38      294.54     41.77 o 
   2  10  18     2714.14     2958.94    147.86 o 
   3  10  18      883.74      810.29     80.99 o 
   4  10  18     3303.10     3221.43    215.10 o 
   1  11  18      358.21      237.22     45.55 o 
   2  11  18      214.74      156.75     26.54 o 
   1   1  19      724.94      724.00     73.25 o 
   2   1  19      104.75      114.25     18.72 o 
   3   1  19      345.59      286.23     18.77 o 
   4   1  19       14.57       22.47     12.69 o 
   5   1  19     1116.94     1234.88     39.32 o 
   6   1  19      699.78      591.63     53.91 o 
   7   1  19      664.77      545.99     62.53 o 
   0   2  19    17416.79    17535.20   5801.50 o 
   1   2  19      346.99      303.07     29.05 o 
   2   2  19     3929.00     4127.59     84.32 o 
   3   2  19      273.23      242.73     19.68 o 
   4   2  19     2317.54     2372.46     56.92 o 
   5   2  19      119.80      116.11     15.06 o 
   6   2  19     2543.07     2684.85    108.95 o 
   7   2  19      142.42      124.72     15.80 o 
   1   3  19     2869.28     2857.21     77.28 o 
   2   3  19      376.00      336.67     31.26 o 
   3   3  19     2008.25     2077.88     56.07 o 
   4   3  19       59.15       50.46     12.45 o 
   5   3  19     1252.43     1295.98     44.46 o 
   6   3  19      838.06      706.21     36.44 o 
   7   3  19     2266.72     2568.67    134.49 o 
   0   4  19     2713.79     2795.53     94.16 o 
   1   4  19       50.37       39.85     12.97 o 
   2   4  19     4738.02     4921.16    120.94 o 
   3   4  19       66.31       56.01     12.41 o 
   4   4  19     1439.64     1583.92     33.38 o 
   5   4  19       54.24       60.23     13.00 o 
   6   4  19      897.75      937.02     74.42 o 
   7   4  19        7.91       40.34     18.89 o 
   1   5  19      147.61      124.29     15.72 o 
   2   5  19      102.28       83.94     14.17 o 
   3   5  19      307.18      255.22     22.30 o 
   4   5  19       64.95       53.39     11.60 o 
   5   5  19       27.65        9.68     10.10 o 
   6   5  19        0.51       21.10     21.21 o 
   7   5  19      139.31      122.14     23.75 o 
   0   6  19     2758.02     2719.21     88.11 o 
   1   6  19       48.00       21.68     10.43 o 
   2   6  19      156.27      109.45     14.83 o 
   3   6  19       89.09      117.44     16.45 o 
   4   6  19      661.81      582.93     45.74 o 
   5   6  19      317.24      321.65     37.03 o 
   6   6  19      375.21      252.27     30.88 o 
   1   7  19     1603.87     1624.77     50.17 o 
   2   7  19        9.97       14.12     12.87 o 
   3   7  19     1624.95     1586.74     68.26 o 
   4   7  19      346.70      260.07     26.83 o 
   5   7  19     1459.24     1441.53     77.14 o 
   6   7  19       63.66       45.12     19.80 o 
   0   8  19     2299.99     2476.14    123.86 o 
   1   8  19      489.84      525.99     44.98 o 
   2   8  19     3097.16     3146.54    126.85 o 
   3   8  19        0.40       21.20     14.43 o 
   4   8  19     2383.86     2443.76    125.98 o 
   5   8  19      121.75      105.28     23.79 o 
   1   9  19     2220.58     2220.98     92.07 o 
   2   9  19       80.54       63.75     15.29 o 
   3   9  19      368.45      351.17     37.52 o 
   4   9  19       78.61       76.12     21.67 o 
   0  10  19       56.67       35.94     15.76 o 
   1  10  19      274.41      232.61     32.69 o 
   2  10  19      788.58      845.82     62.44 o 
   3  10  19      385.20      329.22     49.27 o 
   0   0  20     2039.48     2221.98    138.28 o 
   1   0  20       11.40       23.21     36.42 o 
   2   0  20     2488.18     2627.30    102.35 o 
   3   0  20      198.66      228.12     35.21 o 
   4   0  20     2382.90     2580.62    121.36 o 
   5   0  20     1239.32     1370.06    133.09 o 
   6   0  20     1390.72     1286.47     99.61 o 
   7   0  20      148.60      120.37     54.73 o 
   1   1  20     5894.91     6067.84    134.44 o 
   2   1  20      948.42      990.31     35.32 o 
   3   1  20     5269.31     5810.20    156.80 o 
   4   1  20      257.67      226.52     25.51 o 
   5   1  20      754.06      748.96     82.59 o 
   6   1  20      122.17       84.26     30.50 o 
   7   1  20     1080.37     1139.16     79.19 o 
   0   2  20      483.49      514.62     79.70 o 
   1   2  20      160.96      137.33     20.19 o 
   2   2  20      130.23      134.83     19.87 o 
   3   2  20      911.45      964.22     38.29 o 
   4   2  20      584.32      554.92     30.30 o 
   5   2  20        6.48       13.09     20.86 o 
   6   2  20      477.80      413.08     58.83 o 
   7   2  20       14.44        4.14     21.67 o 
   1   3  20       57.18       44.06     19.26 o 
   2   3  20       94.82       85.07     15.78 o 
   3   3  20      646.78      668.20     30.21 o 
   4   3  20      216.94      156.39     19.54 o 
   5   3  20      588.77      517.06     62.55 o 
   6   3  20        0.79       32.70     27.37 o 
   7   3  20      284.97      213.14     37.44 o 
   0   4  20     1284.92     1281.11     72.40 o 
   1   4  20       45.41       53.09     16.33 o 
   2   4  20     1884.32     1884.64     50.19 o 
   3   4  20      247.33      211.67     23.02 o 
   4   4  20      787.57      715.63     43.23 o 
   5   4  20        6.98       12.76     24.06 o 
   6   4  20     1032.18     1009.64     86.79 o 
   1   5  20     3223.30     3124.67     69.45 o 
   2   5  20      246.78      233.67     29.38 o 
   3   5  20     4613.11     4955.41    113.99 o 
   4   5  20      453.14      416.22     44.29 o 
   5   5  20     2710.78     3005.37    121.03 o 
   6   5  20        6.38       43.39     28.30 o 
   0   6  20     1848.41     1976.64     91.16 o 
   1   6  20      186.73      180.77     32.37 o 
   2   6  20     1389.88     1403.70     71.92 o 
   3   6  20       25.46       23.16     13.54 o 
   4   6  20     2228.86     2231.22     92.83 o 
   5   6  20       11.58        2.02     16.95 o 
   6   6  20      242.17      172.27     39.63 o 
   1   7  20      784.64      695.96     79.98 o 
   2   7  20      179.66      172.35     23.84 o 
   3   7  20      731.03      747.49     72.95 o 
   4   7  20        1.11       27.90     17.91 o 
   5   7  20     1418.22     1484.74     64.49 o 
   0   8  20      293.19      301.35     58.04 o 
   1   8  20       15.91       12.46     19.95 o 
   2   8  20       72.21       66.13     17.92 o 
   3   8  20      138.15      121.57     22.35 o 
   4   8  20      129.09       85.24     22.23 o 
   1   9  20      671.26      598.04    123.07 o 
   2   9  20       19.24       16.47     23.56 o 
   3   9  20      903.41      718.66    111.93 o 
   0  10  20     1371.95     1351.75     98.60 o 
   1  10  20      224.97      149.32     35.58 o 
   1   1  21     1745.99     1696.69     52.64 o 
   2   1  21     1841.84     1960.76     47.57 o 
   3   1  21     3282.43     3514.62     69.95 o 
   4   1  21        1.32        7.99     11.47 o 
   5   1  21      883.49      745.09     93.21 o 
   6   1  21      101.73       73.91     23.50 o 
   0   2  21       90.46       69.31     29.92 o 
   1   2  21       71.08       57.31     14.19 o 
   2   2  21      358.68      361.06     32.63 o 
   3   2  21        0.32        6.83     12.69 o 
   4   2  21      632.43      547.67     65.06 o 
   5   2  21      107.09      109.76     27.29 o 
   6   2  21      327.68      248.74     36.39 o 
   1   3  21     4463.98     4884.67    146.10 o 
   2   3  21      188.80      180.48     19.93 o 
   3   3  21     5122.53     5536.36    129.84 o 
   4   3  21       51.49       38.71     15.13 o 
   5   3  21     5585.31     6119.55    226.86 o 
   6   3  21     1016.56      959.72    115.10 o 
   0   4  21        6.19       -5.69     24.98 o 
   1   4  21       86.71       63.08     16.85 o 
   2   4  21      504.92      410.77     49.00 o 
   3   4  21      335.31      292.01     25.80 o 
   4   4  21        2.35       -6.95     21.53 o 
   5   4  21       22.83       15.78     17.31 o 
   6   4  21        1.50       15.02     30.09 o 
   1   5  21       45.81       22.58     21.87 o 
   2   5  21       41.68       28.99     18.80 o 
   3   5  21      211.37      215.08     25.78 o 
   4   5  21        5.35       21.41     14.03 o 
   5   5  21      100.79       53.08     20.67 o 
   0   6  21      787.60      784.38    125.04 o 
   1   6  21       23.43        0.21     16.98 o 
   2   6  21       96.27       99.57     19.65 o 
   3   6  21       75.51       49.27     17.69 o 
   4   6  21       93.60       65.82     19.20 o 
   5   6  21       92.93       76.94     20.82 o 
   1   7  21     3597.41     3662.24    147.46 o 
   2   7  21        6.80        4.00     19.79 o 
   3   7  21     2343.68     2513.92    156.51 o 
   4   7  21       61.37       19.38     18.53 o 
   0   8  21      374.15      295.80     59.31 o 
   1   8  21      171.44      151.43     21.34 o 
   2   8  21      173.81       83.87     32.01 o 
   3   8  21       15.47       27.87     24.00 o 
   1   9  21     2408.61     2517.23    106.25 o 
   2   9  21        1.86       21.52     41.60 o 
   0   0  22        8.98      -39.21     42.21 o 
   1   0  22     2295.20     2365.31     72.25 o 
   2   0  22      236.20      221.61     42.41 o 
   3   0  22      400.38      338.28     52.34 o 
   4   0  22      269.56      225.10     44.12 o 
   5   0  22      979.70      866.83    189.85 o 
   6   0  22      373.98      274.30     81.80 o 
   1   1  22     5477.22     5460.17    120.78 o 
   2   1  22      246.37      230.37     29.03 o 
   3   1  22     1198.86     1162.77     43.26 o 
   4   1  22        2.73       17.36     10.23 o 
   5   1  22     2889.84     3074.75    171.67 o 
   6   1  22       58.01       59.87     23.92 o 
   0   2  22      721.08      803.01     54.48 o 
   1   2  22       16.61       21.79     13.65 o 
   2   2  22        3.73        2.08     16.92 o 
   3   2  22        0.14        1.12     13.27 o 
   4   2  22       17.86       29.09     20.98 o 
   5   2  22       16.88       15.22     22.15 o 
   6   2  22        0.50       10.39     30.11 o 
   1   3  22      262.77      211.03     33.20 o 
   2   3  22        0.06       -2.67     13.41 o 
   3   3  22      400.75      345.02     40.72 o 
   4   3  22      168.15      153.21     23.46 o 
   5   3  22       61.66       42.77     19.85 o 
   0   4  22       18.20      -32.43     37.00 o 
   1   4  22      188.47      182.18     29.68 o 
   2   4  22       58.25       31.15     18.15 o 
   3   4  22        1.45       31.72     13.03 o 
   4   4  22      369.07      397.27     43.34 o 
   5   4  22       56.18       40.13     23.20 o 
   1   5  22     5447.46     6066.95    291.18 o 
   2   5  22       65.82       44.83     15.04 o 
   3   5  22     2930.07     3258.04    112.77 o 
   4   5  22       44.51       27.61     21.64 o 
   5   5  22     3864.52     4039.97    226.52 o 
   0   6  22      170.85      179.32     35.59 o 
   1   6  22       68.23       65.34     19.41 o 
   2   6  22       22.73       37.28     15.38 o 
   3   6  22      159.37      114.25     22.10 o 
   4   6  22       25.72       28.41     18.21 o 
   1   7  22      480.77      240.97     94.24 o 
   2   7  22        2.37       12.84     15.78 o 
   3   7  22      423.50      362.40     63.89 o 
   0   8  22      444.73      391.64     96.21 o 
   1   8  22        0.02       14.44     20.09 o 
   2   8  22      165.15      130.01     25.48 o 
   1   1  23     1403.91     1458.72     63.65 o 
   2   1  23      226.30      187.46     26.50 o 
   3   1  23     1285.77     1426.26     59.20 o 
   4   1  23       64.12       55.38     16.98 o 
   5   1  23     1030.32     1002.00     92.45 o 
   0   2  23      234.09      215.85     46.04 o 
   1   2  23      107.36       70.47     14.32 o 
   2   2  23     1077.01     1121.36     64.47 o 
   3   2  23       37.25       46.35     14.65 o 
   4   2  23      724.53      789.88     81.30 o 
   5   2  23       27.51       21.88     21.26 o 
   1   3  23     3124.77     3414.62    154.46 o 
   2   3  23       12.67       25.08     19.40 o 
   3   3  23     4121.81     4568.00    155.76 o 
   4   3  23      434.38      391.18     45.07 o 
   5   3  23     1807.76     1926.58    101.02 o 
   0   4  23      479.03      430.78     69.06 o 
   1   4  23        4.13       12.19     21.46 o 
   2   4  23     1028.22     1021.94     74.23 o 
   3   4  23       38.15       33.01     12.78 o 
   4   4  23       43.41       33.31     20.51 o 
   1   5  23      214.00      173.30     32.36 o 
   2   5  23       98.57       76.29     23.02 o 
   3   5  23        2.54       37.03     27.56 o 
   4   5  23        2.04       35.82     23.73 o 
   0   6  23       68.68       85.53     34.44 o 
   1   6  23        5.92       -3.78     16.75 o 
   2   6  23      338.84      271.11     43.73 o 
   3   6  23       54.52       42.40     21.75 o 
   1   7  23     2170.78     2223.15     96.41 o 
   2   7  23        5.99       15.73     19.78 o 
   0   0  24     5947.84     6854.42   3662.51 o 
   1   0  24      158.69      223.06     66.00 o 
   2   0  24     4210.75     4835.78    227.45 o 
   3   0  24       51.04       35.07     20.81 o 
   4   0  24      350.45      283.79     70.37 o 
   1   1  24     1682.79     1776.90     86.78 o 
   2   1  24      136.69      154.61     22.39 o 
   3   1  24     1748.93     1977.69     96.54 o 
   4   1  24      407.86      425.46     63.51 o 
   0   2  24      176.75      134.36     49.59 o 
   1   2  24        3.17       -9.33     16.21 o 
   2   2  24      549.91      499.09     46.47 o 
   3   2  24        5.98       20.26     18.37 o 
   4   2  24      428.23      396.13     59.97 o 
   1   3  24        3.47       46.13     17.01 o 
   2   3  24        8.41       15.73     17.49 o 
   3   3  24       45.15       35.85     16.92 o 
   4   3  24        4.78       26.73     17.47 o 
   0   4  24      885.05      790.25    148.07 o 
   1   4  24       89.54      101.23     17.79 o 
   2   4  24      610.18      545.51     67.81 o 
   3   4  24      395.92      325.49     52.11 o 
   1   5  24     1191.13     1248.44     74.95 o 
   2   5  24       49.19       29.21     19.13 o 
   3   5  24     1055.17     1019.20     73.95 o 
   0   6  24      961.85     1060.30    150.55 o 
   1   6  24       10.69       27.52     16.55 o 
   1   1  25      277.21      241.84     39.28 o 
   2   1  25       15.92        6.36     15.55 o 
   3   1  25       24.15       30.16     16.71 o 
   0   2  25     2672.90     2827.75    215.13 o 
   1   2  25      269.17      221.15     36.20 o 
   2   2  25     2504.50     2724.65    110.25 o 
   3   2  25        8.17      -23.41     22.72 o 
   1   3  25      302.91      242.32     31.67 o 
   2   3  25       17.27        4.55     18.80 o 
   0   4  25     1062.07     1183.03    199.94 o 
   1   4  25      231.49      195.44     30.81 o 
   2   4  25     1313.28     1629.93     77.57 o 
   0   0  26     2250.27     2283.85    183.65 o 
   1   0  26      123.82       40.27     26.56 o 
   2   0  26     1524.68     1566.71     91.52 o 
   1   1  26        3.01       29.21     21.08 o 
   0   2  26     1364.26     1451.44    193.94 o 
   1   2  26       35.47       56.58     20.29 o 
                                                 
